# Supplementary material for: Parenting Style and Cyber-Aggression in Chinese Youth: The Role of Moral Disengagement and Moral Identity
Source: Front Psychol. 2021 Feb 19;12:621878. doi: 10.3389/fpsyg.2021.621878 (PMC7933004; doi:10.3389/fpsyg.2021.621878)
Supplement: Supplementary file 1 [file Table_1.XLSX]

## Sheet: Sheet1
number	Sex(1=Male,2=Female)	age(years)	moral identity(MI)	MR1	MR2	MR3	MR4	MR5	MR6	MR7	MR8	MR9	MR10	moral disengagement(MD)	MD1	MD2	MD3	MD4	MD5	MD6	MD7	MD8	MD9	MD10	MD11	MD12	MD13	MD14	MD15	MD16	MD17	MD18	MD19	MD20	MD21	MD22	MD23	MD24	MD25	MD26	MD27	MD28	MD29	MD30	MD31	MD32	cyber-aggression(CA)	CA1	CA2
1	1	20		3	3	2	4	3	2	3	2	3	2		4	2	2	4	2	2	3	2	2	2	1	2	2	1	4	1	1	1	1	2	2	1	2	1	2	2	1	2	1	1	1	2		2	1
2	1	22		5	4	1	1	5	2	4	4	4	3		2	2	2	2	2	2	1	1	1	1	1	1	2	2	2	2	2	1	1	2	1	1	1	1	2	1	1	1	1	1	1	4		2	1
3	1	20		4	3	2	3	3	2	3	4	3	3		4	4	3	2	2	2	1	3	4	3	1	1	4	2	4	2	2	4	4	2	4	4	1	2	3	3	1	1	1	4	1	4		2	1
4	2	20		5	5	1	1	5	2	5	4	4	4		1	2	1	4	2	1	1	1	2	1	1	1	1	1	1	1	1	1	1	2	1	1	1	1	1	1	1	1	1	1	1	1		1	1
5	2	19		5	5	1	1	5	5	5	5	5	5		1	1	1	5	3	1	1	1	1	1	1	1	1	1	1	1	1	1	1	1	1	1	1	1	1	1	1	1	1	1	1	1		1	1
6	2	20		5	5	1	2	5	3	5	4	5	5		4	1	2	4	2	1	2	2	2	1	2	1	1	1	1	1	1	1	1	1	1	1	1	1	1	1	1	1	1	1	1	1		1	1
7	2	19		5	4	1	2	3	3	3	3	3	3		4	3	4	3	2	4	3	1	3	3	1	2	2	1	2	1	2	1	1	2	2	1	1	1	3	3	1	1	2	1	1	5		3	1
8	2	20		5	5	1	2	5	3	4	3	3	3		3	4	2	2	2	2	1	1	2	1	1	1	1	1	1	1	1	1	1	1	1	1	1	1	2	1	1	1	2	1	1	2		1	1
9	2	22		4	4	1	4	4	4	4	4	4	4		2	3	3	2	4	3	1	1	1	1	1	1	3	3	2	2	1	1	1	2	1	3	1	3	3	3	2	1	1	1	1	1		1	1
10	2	20		5	5	1	1	4	4	4	4	4	4		1	1	1	2	2	1	1	1	1	1	1	1	1	1	1	1	1	1	1	1	1	1	1	1	1	1	1	1	1	1	1	1		1	1
11	2	20		5	5	1	2	4	3	3	3	4	5		4	4	2	3	2	2	2	2	2	2	2	2	2	2	1	2	1	2	2	1	2	2	1	1	2	2	3	1	2	2	1	1		1	1
12	2	20		5	5	1	1	5	5	4	3	5	5		1	1	1	1	1	1	1	1	1	1	1	1	1	1	1	1	1	1	1	1	1	1	1	1	1	1	1	2	1	1	1	1		1	1
13		21		5	5	1	3	5	5	1	5	5	1		4	3	4	4	3	4	3	2	4	4	1	1	1	1	5	5	2	2	2	2	2	2	3	1	4	4	1	1	2	1	1	1		3	1
14	2	20		5	5	1	2	4	3	4	4	4	4		4	2	3	3	3	3	1	1	2	1	1	1	2	1	1	1	1	2	1	2	2	1	1	1	2	2	1	1	2	1	1	1		1	1
15	2	20		5	5	1	1	5	3	4	4	5	4		1	2	1	1	3	1	1	1	1	1	1	1	1	1	1	1	1	1	1	1	1	1	1	1	1	1	1	1	3	1	1	3		1	1
16		20		4	4	1	1	4	3	3	4	4	3		3	3	3	2	2	2	1	1	1	1	1	2	2	2	2	2	2	1	1	1	1	1	1	2	2	2	2	2	3	2	2	2		1	1
17	1	20		5	5	1	1	5	3	2	3	3	3		4	2	2	2	2	1	1	1	2	1	2	1	4	2	4	3	1	1	1	1	4	2	1	1	3	5	1	2	4	1	1	1		4	1
18	1			3	5	1	4	2	1	1	1	3	1		5	5	5	5	5	4	1	2	5	1	1	2	2	1	5	1	1	1	1	1	1	1	1	1	5	5	1	2	1	1	1	1		1	1
19	1	20		4	4	4	5	1	2	4	4	3	3		5	5	1	4	2	2	1	1	4	3	1	1	2	1	1	1	2	1	1	1	3	1	1	1	3	3	1	2	2	1	1	3		3	1
20	2	20		5	4	1	2	2	4	4	4	4	4		2	3	2	5	2	3	1	3	3	1	2	1	3	3	1	2	2	2	1	3	3	1	1	1	3	3	1	2	4	1	1	4		1	1
21	2	20		5	5	1	2	4	5	5	4	4	5		2	4	1	1	1	2	1	1	2	1	1	1	1	1	1	2	2	1	1	5	1	1	1	1	4	2	1	1	1	1	1	1		1	1
22	2	20		5	5	1	1	5	5	5	5	5	5		2	2	1	1	1	1	1	1	1	1	1	1	1	1	3	1	1	1	1	1	1	1	1	1	1	1	1	1	1	1	1	1		2	1
23	2	21		5	5	1	2	4	4	5	4	4	4		2	2	3	1	1	1	1	1	1	1	1	1	2	1	1	1	2	1	1	1	1	1	1	1	1	1	1	1	1	1	1	1		1	1
24		20		5	5	1	1	5	4	5	5	5	5		2	2	3	4	4	2	1	1	1	1	1	1	1	1	1	1	1	1	1	4	2	1	1	2	1	2	1	1	1	1	1	2		1	1
25	2	21		5	5	1	1	3	3	4	2	4	2		2	2	1	4	3	2	1	1	3	2	1	2	4	3	4	2	2	3	2	2	3	1	1	1	3	2	1	3	2	1	1	2		1	1
26	2	20		5	5	1	3	4	4	3	3	3	4		1	1	1	3	3	3	2	2	3	3	2	2	2	1	1	3	3	2	2	3	3	2	2	2	3	3	1	2	2	2	2	2		1	1
27	1	21		5	5	1	4	5	3	3	4	4	3		2	3	1	2	1	4	2	1	2	2	2	2	2	2	2	2	1	1	1	1	1	1	1	1	4	2	2	1	1	1	1			1	1
28	2	20		5	5	1	1	5	3	5	5	5	5		1	1	1	1	2	1	1	1	1	1	1	1	1	1	1	1	1	1	1	1	1	1	1	1	1	1	1	1	1	1	1	1		1	1
29	2	20		5	5	1	1	4	3	4	4	4	3		1	1	1	1	1	1	1	1	1	1	1	1	1	1	1	1	1	1	1	1	1	1	1	1	1	1	1	1	1	1	1	2		1	1
30	2	20		5	5	2	2	5	2	3	3	4	3		3	4	2	2	2	2	2	2	2	2	2	2	2	2	2	2	2	2	2	2	2	2	2	4	3	3	2	2	2	2	2	3		2	1
31	2	19		5	5	1	1	4	5	4	4	5	5		2	1	2	2	4	2	1	1	4	1	1	1	2	2	2	1	1	1	1	4	1	1	1	1	2	1	1	1	2	1	1	2		1	1
32	1	21		5	5	1	3	5	2	1	1	1	1		4	2	1	4	2	3	3	3	3	3	1	1	1	1	3	1	3	2	1	5	3	2	2	3	3	4	1	1	1	1	3	2		1	1
33	1	20
34	1	21		5	5	1	1	5	5	5	5	5	5		1	5	1	1	2	1	1	2	1	1	1	1	2	5	1	2	1	2	1	2	2	2	1	1	1	1	1	1	1	2	1	2		1	1
35	1	20		5	3	1	2	3	3	2	2	2	3		4	3	2	4	3	3	4	1	3	3	1	1	1	1	3	1	3	2	2	5	3	2	2	3	3	3	1	1	2	1	1	3		2	1
36	2	20		5	5	1	2	5	3	3	3	4	4		2	2	2	2	1	2	1	2	2	1	1	1	1	1	1	1	1	1	1	1	1	1	1	1	1	1	1	1	1	1	1	1		1	1
37	2	20		5	5	1	1	5	4	4	4	4	3		2	2	1	1	1	1	1	1	1	1	1	1	1	1	1	1	1	1	1	1	1	1	1	1	1	1	1	1	1	1	1	1		1	1
38	2	19		5	5	1	1	5	4	4	4	4	3		2	2	1	1	1	1	1	1	1	1	1	1	1	1	1	1	1	1	1	1	1	1	1	1	1	1	2	1	1	1	1	1		1	1
39	2	20		5	5	1	4	5	5	5	5	5	5		4	1	1	5	4	2	1	1	3	1	1	1	1	1	1	1	1	1	1	2	1	1	1	1	2	3	1	1	1	1	1	1		1	1
40	2	19		4	4	2	3	4	4	4	2	4	4		2	1	2	3	3	2	1	1	2	1	1	3	3	2	1	2	1	1	1	3	1	1	1	1	3	2	1	2	2	1	1	3		1	1
41	2	21		5	5	2	3	3	3	3	2	2	4		3	2	2	2	3	2	1	1	2	2	2	2	1	2	1	1	1	2	2	2	1	2	1	1	2	2	2	1	3	2	2	3		2	1
42	2	20		5	5	1	1	5	2	2	2	5	3		5	3	1	5	3	1	1	1	3	2	1	1	1	1	2	2	2	1	1	1	1	1	1	1	3	2	1	1	2	1	1	1		1	1
43	2	20		5	5	1	2	5	3	4	4	4	3		3	2	2	3	4	3	1	2	1	1	1	1	3	2	3	1	1	1	1	1	3	1	1	1	1	1	1	1	1	1	1	3		1	1
44	2	19		5	5	1	1	5	5	5	5	5	4		1	1	1	1	2	2	1	1	1	1	1	1	4	1	1	1	1	1	1	4	3	1	1	1	3	3	1	1	2	1	1	3		1	1
45	2	21		5	5	1	1	4	3	3	4	4	3		3	4	3	2	2	2	2	1	3	3	1	1	2	1	2	1	2	1	1	1	1	1	1	1	3	2	1	1	2	1	1	3		1	1
46	2	20		5	5	1	2	3	1	5	3	4	4		3	2	2	3	2	2	1	1	2	1	1	1	3	1	2	3	2	1	1	1	1	1	1	2	3	2	1	1	1	1	1	2		1	1
47	2	20		4	2	1	4	3	4	3	3	3	3		3	3	1	5	2	3	1	1	2	1	1	1	1	1	4	2	1	1	1	4	1	1	1	1	2	4	1	1	4	1	1	1		1	1
48	2	20		4	4	1	2	3	3	4	4	4	4		3	2	3	2	3	3	1	1	2	3	2	3	2	2	2	2	2	2	2	4	4	2	2	2	3	3	2	2	3	2	2	4		1	1
49				5	5	1	1	5	3	3	3	3	3		2	3	1	1	2	3	2	3	3	3	2	2	1	1	2	2	2	1	2	4	2	1	2	3	2	1	1	1	3	2	1	4		1	1
50	1	20		4	4	1	2	3	4	4	4	4	4		1	1	1	1	1	1	1	1	1	1	1	1	1	1	1	1	1	1	1	1	1	1	1	1	1	1	1	1	4	1	1	1		1	1
51	1	21		4	4	2	2	4	4	4	4	4	4		2	3	2	4	3	3	2	2	2	2	2	2	2	2	3	2	2	2	2	2	2	2	3	3	3	2	2	2	3	2	2	2		2	1
52	2	20		5	5	1	1	5	3	3	3	4	2		3	1	2	2	3	3	1	1	2	1	1	2	2	2	2	2	2	1	1	3	1	1	1	3	3	1	1	1	1	1	1	1		1	1
53	2	21		4	5	1	1	4	4	4	4	4	4		2	3	2	3	2	2	1	2	2	2	1	2	2	1	1	1	1	1	1	1	1	1	1	1	1	1	1	1	1	1	1			1	1
54	2	20		4	4	2	2	4	3	3	4	4	4		2	3	2	3	2	3	1	2	2	2	1	2	2	2	2	1	2	2	2	4	2	2	1	4	3	2	1	2	2	2	2	2		1	1
55	2	20		5	4	1	2	4	3	4	4	4	4		1	1	1	1	1	1	1	1	1	1	1	1	4	1	1	1	1	1	1	4	4	1	1	1	1	2	1	1	4	1	1	4		1	1
56	2	20		5	5	1	2	5	5	5	5	5	4		3	1	1	5	3	4	1	1	1	1	1	1	2	1	1	1	1	1	1	3	1	1	1	1	1	4	1	1	3	1	1	4		1	1
57	2	21		5	5	1	2	5	5	4	4	4	5		4	1	2	2	4	2	1	2	3	1	1	1	4	1	2	2	2	1	1	2	2	1	2	1	1	2	1	2	2	1	1	3		1	1
58	2	20		5	5	1	1	5	5	4	3	4	3		1	4	1	1	4	1	1	1	1	1	1	1	1	1	1	1	1	1	1	4	1	1	1	4	1	1	1	1	1	1	1	3		1	1
59	2	20		5	3	1	4	4	2	2	3	3	2		4	3	1	1	1	1	1	2	2	2	1	1	3	2	4	4	2	1	1	4	2	1	4	3	2	3	1	1	2	1	1	1		1	1
60	2	20		5	5	1	3	4	5	4	2	4	4		4	2	1	5	3	5	1	1	1	1	1	2	2	2	1	1	2	1	1	4	2	1	1	1	4	4	1	1	2	1	1	4		1	1
61	2	20		5	5	1	1	5	3	3	3	3	3		4	2	2	2	1	1	1	1	3	1	1	2	1	1	1	1	3	1	1	3	1	1	1	1	1	2	1	1	1	1	1	3		1	1
62	2	20		5	5	1	1	5	3	4	3	4	3		4	1	1	3	3	1	1	1	1	1	1	1	1	1	1	1	1	1	1	1	1	1	1	1	1	3	1	1	1	1	1	1		1	1
63	1			5	5	1	1	5	5	5	5	5	5		1	1	1	1	1	1	1	1	1	1	1	1	1	1	1	1	1	1	1	1	1	1	1	1	1	1	1	1	1	1	1	1		1	1
64	2	21		5	5	1	1	5	3	4	4	4	4		3	2	1	1	2	3	2	1	1	1	1	1	1	1	1	2	1	1	1	4	1	1	1	1	3	2	1	1	1	1	1	1		1	1
65	2	20		5	4	2	2	4	3	4	3	4	3		2	2	1	2	4	3	2	1	1	1	1	2	4	3	2	2	2	1	2	3	2	2	1	1	2	1	1	1	3	1	1	4		2	1
66	1	21		5	5	1	1	5	5	5	5	5	5		3	1	1	1	1	5	1	1	5	1	1	1	5	1	1	1	1	1	1	1	1	1	1	1	5	5	1	1	1	1	1	5		3	1
67	2	20		4	3	1	2	2	3	3	3	3	3		3	2	4	5	3	3	1	1	3	1	1	1	2	2	2	1	1	1	1	4	1	1	1	1	3	1	1	1	1	1	1	3		1	1
68	2	21		5	5	1	1	5	4	4	4	4	4		1	1	1	2	3	1	1	1	2	1	1	1	1	1	2	1	1	1	1	1	1	1	1	1	2	1	1	1	1	1	1	2		1	1
69	2	20		1	2	1	3	2	4	4	3	5	4		1	2	3	2	2	3	3	4	2	5	2	1	3	4	2	3	1	4	2	4	5	5	4	4	5	2	1	3	2	4	5	3		2	1
70	2	20		5	5	1	1	5	5	4	4	4	5		2	2	1	4	2	3	3	2	2	2	1	3	3	1	4	1	1	1	1	4	1	1	1	1	1	2	1	1	4	1	1	5		1	1
71	2	21		4	5	1	2	4	3	3	3	4	4		4	3	2	1	3	2	1	1	2	2	1	2	1	1	1	2	2	1	2	2	2	1	1	1	2	1	1	1	1	1	1	1		3	1
72	2	21		5	5	3	1	5	2	4	3	3	4		1	3	2	4	3	3	1	1	1	1	1	1	1	1	1	1	1	1	1	2	1	1	1	1	1	1	1	1	2	1	1	2		1	1
73	2	21		5	5	1	1	5	5	5	5	5	5		3	3	3	3	3	2	2	2	2	2	2	2	2	2	2	2	2	2	2	2	2	2	2	2	2	2	2	2	2	2	2	2		3	2
74	2	21		5	5	1	1	5	4	4	4	4	4		4	1	1	2	2	2	2	1	3	2	1	1	1	1	3	2	2	1	1	1	1	1	1	1	2	2	1	1	2	1	1	1		1	1
75	2	21		5	5	1	1	5	2	3	3	3	3		3	3	4	5	4	1	1	1	2	1	1	1	1	1	1	1	1	1	1	5	3	1	1	1	5	1	1	1	1	1	1	3		1	1
76	2	21		5	5	1	1	5	3	5	4	5	3		1	2	3	2	2	2	1	1	1	1	1	1	1	1	1	1	1	1	1	1	1	1	1	1	1	1	1	1	1	1	1	1		1	1
77	2	21		4	4	1	2	4	4	4	4	3	3		2	1	2	2	2	3	1	2	2	1	2	2	2	1	3	2	2	1	1	4	2	1	2	1	2	2	1	1	1	1	1	2		1	1
78	2	20		5	5	1	1	5	5	5	4	4	5		4	1	1	1	2	1	1	1	1	1	1	1	1	1	2	1	1	1	1	3	1	1	1	3	3	2	1	1	1	1	1	1		3	1
79	2	19		5	4	1	1	5	3	3	3	4	4		2	1	1	2	2	2	1	1	2	1	1	1	1	1	2	2	2	1	1	5	1	1	1	3	4	2	1	1	2	1	1	2		2	1
80	2	20		5	5	5	5	5	5	5	5	5	5		5	2	4	1	3	2	1	2	1	1	1	1	1	1	1	1	1	1	1	1	1	1	1	1	3	1	1	1	1	1	1	1		1	1
81	2	21		4	4	1	1	4	3	4	4	4	4		3	3	3	4	4	3	2	1	1	1	1	1	3	2	2	1	2	1	1	4	3	1	2	3	2	2	1	1	1	1	1	3		1	1
82	1	20		5	4	1	2	3	4	4	4	4	4		4	2	2	1	2	2	2	1	2	2	1	2	2	2	3	4	3	2	2	3	2	1	2	1	2	3	1	2	3	1	2	3		1	1
83	1	20		4	4	2	2	2	3	3	3	3	3		2	2	2	3	2	2	1	2	2	2	2	2	2	2	2	2	2	2	2	3	2	2	2	2	2	2	1	1	1	1	1	3		1	1
84	2	21		5	5	1	1	4	4	4	4	4	4		3	2	2	3	2	2	1	2	3	1	2	1	4	2	2	2	2	1	2	3	3	1	1	2	3	4	1	1	3	1	1	3		1	1
85	1	20		4	3	1	3	2	2	3	3	2	2		3	2	2	4	2	2	3	2	2	2	2	2	2	2	2	2	3	2	2	2	1	2	2	2	2	1	2	2	3	2	2	2		1	1
86	2	20		5	5	1	1	5	5	5	5	5	5		3	1	1	2	2	2	1	1	2	2	1	1	1	1	2	1	1	1	1	1	1	1	1	1	2	2	1	1	2	1	1	2		1	1
87	2	22		5	5	1	1	5	5	5	5	5	5		1	1	4	4	2	2	1	1	1	1	1	1	1	1	1	1	1	1	1	1	1	1	1	1	1	1	1	1	1	1	1	1		1	1
88	2	20		5	5	4	4	5	4	4	4	5	4		3	1	1	1	1	2	1	1	1	1	1	1	1	2	1	1	1	1	1	1	1	1	1	1	2	2	1	1	1	1	1	1		1	1
89	2	20		5	5	1	1	4	3	4	4	4	3		3	2	2	3	2	2	1	1	1	1	1	1	2	1	2	1	1	1	1	2	3	1	2	1	3	2	1	1	4	1	1	3		1	1
90	2	21		5	5	1	1	5	4	4	4	4	4		1	2	2	3	2	2	1	1	1	1	1	1	1	1	1	1	1	1	1	1	1	1	1	1	1	1	1	1	1	1	1	1		1	1
91	2	20		5	5	1	1	4	4	4	4	4	4		3	2	2	2	2	2	1	2	2	2	2	2	3	2	2	2	2	2	2	3	2	2	2	2	2	2	2	2	2	2	2	2		1	1
92	2	20		5	4	1	2	3	3	3	3	3	3		3	1	1	4	2	1	1	1	1	1	1	1	1	1	1	1	1	1	1	3	2	1	1	1	1	1	1	1	2	1	1	3		1	1
93	2	20		5	4	1	1	4	4	4	4	4	3		2	3	1	3	1	1	1	1	2	1	1	1	1	1	2	1	1	3	1	4	1	1	1	1	2	2	1	1	3	1	1	2		1	1
94	1	20		4	3	1	1	3	4	4	4	4	3		4	3	1	1	2	2	1	3	1	1	1	2	4	1	2	2	2	2	1	5	4	1	1	2	3	3	2	2	2	2	2	2		2	1
95	2	18		5	5	1	1	5	4	4	4	4	3		4	1	1	4	2	2	1	1	2	1	1	1	2	2	2	2	1	1	1	4	2	1	1	2	3	2	1	2	2	1	1	4		1	1
96	2	19		5	5	1	1	5	1	5	5	5	5		1	1	1	1	1	1	1	1	1	1	1	1	1	1	1	1	1	1	1	1	1	1	1	1	1	1	1	1	1	1	1	1		1	1
97	2	18		5	5	1	1	4	3	3	2	2	3		2	1	2	5	3	3	5	1	1	1	1	2	1	1	3	1	1	1	1	5	1	1	1	1	3	3	1	1	2	1	1	2		1	1
98	2	19		4	5	4	1	2	4	3	3	4	4		3	1	1	4	3	2	2	1	2	1	2	2	2	1	4	1	1	1	1	3	1	1	2	1	4	3	1	1	2	1	1	4		1	1
99	2	18		5	5	1	2	4	4	4	5	5	4		1	1	1	2	1	2	2	1	1	1	1	1	1	1	1	2	1	1	1	2	1	1	1	1	1	2	1	1	2	1	1	2		1	1
100	2	19		5	4	1	1	4	2	4	4	4	3		1	5	2	2	2	2	1	1	1	1	1	1	1	1	1	2	1	1	1	1	1	1	1	1	1	1	1	1	2	1	1	1		1	1
101	2	18		5	5	1	1	5	3	3	2	4	4		1	1	1	1	1	1	1	1	1	1	1	1	1	1	1	2	1	1	1	2	1	1	2	1	1	1	1	1	1	1	1	1		1	1
102	1	19		4	4	2	2	4	3	3	2	3	3		3	3	2	4	4	4	3	2	4	3	1	2	3	3	4	4	4	2	2	4	2	2	2	2	4	3	1	1	1	1	1	1		2	1
103	1	19		5	5	1	1	5	3	5	5	5	3		3	4	1	3	4	1	1	1	1	1	1	1	1	1	1	1	3	2	1	3	2	1	1	3	3	1	3	3	3	3	3	3		3	3
104	1	19		5	5	1	2	5	3	4	4	4	4		1	2	1	1	1	1	1	1	1	1	1	1	1	1	1	1	1	1	1	4	1	1	1	1	2	1	1	1	1	1	1	1		1	1
105	1	18		5	5	1	2	5	3	3	3	3	3		4	2	2	1	2	1	1	1	3	2	1	1	1	1	2	2	3	1	1	3	1	1	2	1	2	2	1	1	2	1	1	2		1	1
106	1	17		5	5	1	1	5	3	3	3	4	3		2	2	2	4	3	3	3	1	2	1	1	1	1	1	4	1	2	1	1	2	2	1	2	2	2	2	1	1	2	1	1	4		1	1
107	1	20		5	5	1	1	5	3	3	3	4	3		2	2	2	4	3	3	3	1	2	1	2	1	1	1	1	1	2	2	1	1	2	2	2	2	1	1	2	1	1	3	1	1		1	1
108	1	19		5	5	1	2	4	3	4	2	2	4		3	3	3	4	4	3	1	1	2	2	2	2	2	4	2	2	2	2	2	4	2	2	2	3	2	3	2	2	2	1	1	2		2	1
109	2	18		3	3	1	3	2	3	3	3	4	4		2	4	1	2	3	1	5	1	4	1	1	1	2	2	4	1	1	1	4	3	1	1	3	1	1	3	2	1	3	1	1	3		1	1
110	2	18		5	4	1	1	5	3	4	4	4	4		1	1	1	5	5	5	1	2	1	1	4	4	5	1	1	1	1	1	1	5	5	1	2	1	5	5	4	2	4	1	1	5		1	1
111	2	18		5	4	1	4	4	3	4	2	4	3		2	1	1	1	2	1	1	1	1	2	1	1	1	1	1	2	3	1	1	1	1	1	1	2	4	3	1	1	1	1	1	2		1	1
112	2	19		4	5	2	2	3	2	4	4	5	4		3	4	4	4	3	3	2	2	2	2	1	2	2	2	1	1	2	2	1	1	2	2	1	1	1	1	1	1	2	1	1	1		1	1
113	2	18		5	5	1	5	5	3	3	3	5	3		2	2	2	1	1	1	1	1	1	1	1	1	1	1	1	2	1	1	1	3	1	1	1	2	1	1	1	1	1	1	1	1		1	1
114	2	18		4	4	1	1	5	3	4	4	4	4		2	3	3	1	1	1	1	1	4	1	1	1	1	1	4	1	1	1	1	4	1	1	1	1	3	3	1	1	1	1	1	1		1	1
115	2	18		5	5	1	1	4	3	4	4	4	4		3	2	1	4	2	2	1	1	1	1	1	2	2	1	2	1	1	1	1	1	1	1	1	1	3	2	1	1	2	1	1	2		1	1
116	2	18		5	4	1	1	4	4	4	4	4	4		2	2	1	1	1	1	1	1	1	1	1	1	1	1	2	1	1	1	1	4	1	1	1	3	1	1	1	1	2	1	1	2		1	1
117	2	18		5	5	1	2	4	3	4	4	4	3		2	1	2	2	2	1	1	1	1	1	1	1	1	1	1	1	1	1	1	1	1	1	1	1	1	1	1	2	2	1	1	2		1	1
118	2	18		5	5	1	1	5	4	5	5	4	4		1	3	1	3	2	3	1	1	1	1	1	1	1	1	1	1	1	1	1	1	1	1	1	1	2	1	1	1	1	1	1	1		1	1
119	2	18		5	5	1	1	5	2	3	3	4	4		3	2	2	4	2	1	1	1	2	2	1	2	2	1	2	1	1	1	1	1	1	1	1	1	1	1	1	1	1	1	1	1		1	1
120	2	18		5	5	2	2	4	3	4	4	4	4		3	1	1	3	1	1	1	1	2	1	1	1	1	2	2	1	1	1	1	3	1	1	4	1	3	1	1	1	2	1	1	2		1	1
121	2	18		5	5	1	1	4	2	4	3	4	4		2	2	2	2	2	3	1	1	1	1	1	1	1	1	2	2	1	1	1	2	1	1	1	3	2	2	1	2	1	1	1	2		1	1
122	2	18		5	5	1	1	4	3	4	4	5	4		1	1	1	2	2	2	1	1	4	2	1	1	3	1	3	2	3	4	1	5	1	1	1	2	3	3	2	1	1	1	1	1		2	1
123	2	18		5	5	5	1	5	5	5	5	5	5		2	2	1	4	1	1	1	1	1	1	1	1	1	1	1	1	1	1	1	1	1	1	1	1	1	1	1	1	1	1	1	1		1	1
124	2	18		5	5	1	3	3	3	3	3	3	3		3	3	5	5	3	1	1	1	1	1	1	2	2	1	1	1	1	1	1	5	1	1	1	1	3	1	1	1	1	1	1	3		1	1
125	2	18		5	5	1	1	5	2	3	3	5	5		5	1	1	4	3	1	3	1	4	1	1	1	1	1	4	1	3	1	1	1	1	1	2	1	3	1	1	1	1	1	1	3		1	1
126	2	19		5	5	1	2	4	3	3	3	4	3		4	3	1	2	1	2	1	1	3	1	1	1	1	1	3	1	2	1	1	1	1	1	1	1	3	2	1	1	1	1	1	1		1	1
127	2	18		5	4	1	1	5	3	3	4	4	3		4	1	1	4	2	2	2	1	2	1	1	2	2	1	2	1	1	1	1	4	1	1	1	1	3	1	1	1	1	1	1	1		1	1
128	2	19		5	5	1	1	5	5	5	5	5	5		1	1	1	1	1	1	1	1	1	1	1	1	1	1	1	1	1	1	1	1	1	1	1	1	1	1	1	1	1	1	1	1		1	1
129	2	18		5	5	1	1	5	3	4	3	4	4		2	1	2	5	3	2	1	3	1	1	1	1	3	1	2	2	2	2	2	1	1	1	1	1	2	3	1	1	1	1	1	2		1	1
130	2	17		5	5	1	1	4	4	4	4	4	4		3	2	1	3	3	2	2	1	1	1	1	1	2	3	2	1	1	1	1	2	1	1	1	3	3	2	1	2	2	1	1	3		1	1
131	2	19		5	5	1	1	5	5	5	4	4	4		3	1	1	2	2	2	1	1	1	1	1	2	1	1	1	2	2	1	2	2	2	1	1	1	3	1	1	1	1	1	1	1		1	1
132	2	19		5	5	1	2	5	4	3	4	4	4		3	2	2	2	1	2	1	2	3	1	2	2	2	1	3	2	3	2	2	1	2	1	1	1	3	2	2	2	2	1	1	3		1	1
133	1	20		5	4	2	4	4	3	4	4	4	3		2	2	2	3	2	2	2	2	2	2	1	1	2	2	3	4	3	1	1	2	2	2	2	2	2	3	1	2	2	1	1	1		1	1
134	2	17		5	5	1	2	4	4	5	4	4	4		3	3	2	4	2	1	1	1	1	1	1	1	1	1	2	1	1	1	1	2	1	1	1	1	1	1	1	1	3	1	1	3		1	1
135	2	18		5	5	1	1	5	3	4	3	5	3		1	1	2	1	2	2	1	1	1	1	1	1	1	1	1	1	1	1	1	3	1	1	1	1	2	2	1	1	3	1	1	3		1	1
136	2	18		5	5	1	1	5	5	5	5	5	5		1	1	1	1	4	1	1	1	1	1	1	1	1	1	1	1	1	1	1	1	1	1	1	1	1	1	1	1	1	1	1	1		1	1
137	2	17		4	4	1	1	3	3	3	3	4	3		3	2	1	1	3	2	1	2	2	1	1	1	1	1	1	1	2	1	2	1	1	1	1	1	1	1	1	1	1	1	1	1		1	1
138	2	18		4	4	1	1	3	3	3	3	4	3		3	2	1	1	3	2	1	2	2	1	1	1	1	1	1	2	1	2	1	1	1	1	1	1	1	1	1	1	1	1	1	1		1	1
139	2	19		5	4	1	2	4	3	3	4	3	4		3	1	1	2	1	3	1	1	2	1	1	1	1	1	1	1	3	1	1	2	1	1	1	1	1	1	1	1	2	1	1	2		1	1
140	2	18		4	4	1	2	3	3	3	3	4	3		3	2	2	4	4	1	1	1	2	1	1	1	2	1	1	1	1	1	1	3	1	1	1	1	3	2	1	1	2	1	1	2		1	1
141	2	18		5	5	1	1	5	3	4	4	5	3		1	1	1	1	2	1	1	1	1	1	1	1	2	1	1	1	1	1	1	1	1	1	1	1	1	1	1	1	2	1	1	2		1	1
142	2	19		5	5	1	1	5	4	4	4	3	3		4	1	1	3	1	1	1	1	1	1	1	1	1	1	1	1	1	1	1	1	1	1	1	1	1	1	1	1	1	1	1	1		1	1
143	2	18		5	5	1	1	5	5	5	5	5	5		1	1	1	1	1	1	1	1	1	1	1	1	1	1	1	1	1	1	1	1	1	1	1	1	1	1	1	1	1	1	1	1		1	1
144	2	19		5	4	4	1	3	4	1	3	3	4		3	5	3	2	2	2	2	1	1	1	1	1	1	1	1	2	1	2	2	1	2	2	1	1	1	1	2	1	1	2	1	1		1	2
145	1	18		4	4	1	4	5	5	5	5	5	5		3	4	5	3	4	5	3	4	5	3	4	5	1	3	5	3	5	5	5	5	3	5	3	5	3	5	5	5	5	3	5	3		3	1
146	1	19		5	5	1	2	4	2	3	4	3	3		2	1	1	4	2	2	1	1	1	2	1	2	1	1	2	1	1	1	2	2	2	1	2	3	4	2	2	2	2	2	2	2		1	1
147	1	18		5	5	1	5	5	5	5	5	5	5		2	2	3	3	1	1	1	1	1	1	1	1	1	1	1	1	1	1	1	1	1	1	1	1	1	1	1	1	3	1	1	1		1	1
148	2	18		4	3	1	2	2	2	3	2	2	3		2	2	1	2	2	3	1	1	2	2	1	2	2	1	4	1	2	2	1	3	2	1	1	1	2	3	1	1	2	1	1	2		1	1
149	2	19		5	5	1	1	5	1	2	3	3	4		4	1	1	1	1	1	1	1	3	2	1	1	1	1	1	1	1	1	1	3	1	1	1	1	1	1	1	1	2	1	1	1		1	1
150	2	18		5	5	1	1	5	4	4	4	3	4		3	2	1	2	1	1	2	1	2	1	1	1	2	1	3	1	1	1	1	1	1	1	1	1	3	1	1	1	1	1	1	2		1	1
151	2	18		5	5	1	1	4	3	4	3	4	4		4	3	4	3	2	1	1	1	3	1	1	2	3	2	3	2	2	1	1	3	2	1	1	3	3	3	1	2	3	2	1	4		1	1
152	2	18		5	5	1	1	5	5	5	5	5	5		3	3	2	2	2	3	1	1	1	1	1	2	2	2	2	2	2	1	1	2	1	1	1	2	3	1	1	1	1	1	1	2		1	1
153	2	18		5	5	1	1	5	3	3	3	3	3		1	1	1	5	2	1	1	1	3	2	1	1	1	1	2	1	1	1	1	5	1	1	2	1	1	1	1	1	4	1	1	1		1	1
154	1	18		4	5	1	1	5	3	3	4	4	3		2	4	1	4	2	1	5	2	2	1	1	1	1	1	4	1	3	2	2	2	2	2	1	1	3	2	1	1	3	2	2	3		1	1
155	2	18		4	4	1	4	4	3	3	4	3	4		3	2	2	3	3	4	1	2	2	1	1	1	2	2	1	2	2	2	1	3	3	2	1	1	2	1	1	1	2	1	1	2		1	1
156	2	18		4	4	1	1	4	2	3	3	3	3		3	2	2	2	2	3	1	1	2	1	1	1	2	2	3	2	2	2	2	2	2	1	1	2	3	2	1	1	2	2	2	2		1	1
157	2	20		5	5	1	1	4	3	4	4	4	4		3	3	4	4	2	1	1	1	2	1	1	2	1	1	3	3	1	1	1	1	2	1	1	1	4	1	1	1	2	1	1	1		1	1
158	2	19		5	5	1	1	5	3	3	3	3	3		1	1	1	1	1	1	1	1	1	1	1	1	1	1	1	1	1	1	1	5	1	1	1	1	4	1	1	1	1	1	1	1		1	1
159	2	18		5	5	1	1	5	4	4	4	3	3		1	3	2	2	3	2	1	1	1	1	1	1	2	1	1	1	1	1	1	2	1	1	1	1	2	2	1	1	2	1	1	2		1	1
160	2	18		5	5	1	1	5	5	5	5	5	5		3	4	4	3	2	1	1	1	1	1	1	2	2	1	1	1	1	1	1	2	1	1	1	1	2	2	1	1	2	2	1	2		1	1
161	1	17		5	5	1	1	5	4	4	4	4	4		2	3	2	3	3	2	1	1	4	2	1	1	3	1	4	2	2	2	2	1	1	1	2	2	3	3	1	1	2	1	1	2		1	1
162	1	20		5	4	1	2	4	4	4	4	4	4		1	3	2	1	4	3	1	1	1	1	1	1	4	1	4	1	1	1	1	4	4	1	2	1	3	2	1	1	4	1	1	5		1	1
163	1	19		4	4	2	3	4	3	3	3	3	3		4	3	3	4	4	3	4	3	4	4	3	2	4	3	4	4	4	3	3	4	4	2	4	2	3	3	3	2	4	2	2	4		1	1
164	2	18		4	5	5	1	1	5	4	4	5	5		4	1	2	1	1	3	2	1	1	1	1	1	1	2	1	1	1	1	1	1	1	1	1	1	1	1	1	1	1	1	1	1		1	1
165	2	18		4	4	1	1	5	3	2	2	4	4		3	2	1	2	2	2	1	2	1	1	1	1	1	1	1	1	1	1	1	1	1	1	1	1	2	1	1	1	1	1	1	1		1	1
166	2	18		5	5	1	1	5	5	5	5	5	4		1	1	1	2	2	1	1	1	1	1	1	2	2	2	1	1	1	1	1	5	1	1	1	1	1	1	1	1	3	1	1	1		1	1
167	2	19		5	5	1	1	5	4	5	5	5	4		2	1	1	3	2	1	1	1	3	2	1	1	1	1	1	1	1	1	1	5	1	1	1	2	3	1	1	1	2	1	1	3		1	1
168	1	18		5	5	5	1	5	5	5	5	5	5		5	2	2	2	2	2	2	1	1	1	1	1	1	1	1	1	1	1	1	1	1	1	1	1	1	1	1	1	1	1	1	1		1	1
169	2	19		5	5	1	1	3	4	4	4	4	4		2	4	1	1	2	3	1	1	1	1	1	1	1	1	1	1	1	1	1	1	1	1	1	1	1	1	1	1	3	1	1	2		1	1
170	2	19		5	5	1	1	5	4	3	4	4	4		2	1	2	3	2	1	3	1	2	3	1	2	2	1	2	3	1	1	1	2	2	1	1	3	3	2	1	2	2	1	1	3		1	1
171	2	19		5	4	1	2	4	3	2	2	2	2		2	1	3	2	3	4	3	2	1	1	1	1	1	1	2	2	1	2	1	1	2	1	1	1	4	3	1	1	2	1	1	2		1	1
172	2	18		5	5	1	1	5	4	4	4	4	4		2	2	2	3	2	2	1	2	2	2	1	1	2	1	3	1	2	1	1	2	2	1	1	2	3	1	1	1	2	1	1	2		1	1
173	2	18		4	3	1	2	3	4	3	3	4	4		2	3	1	2	3	2	1	2	3	3	2	2	2	2	3	3	3	2	1	3	3	2	1	2	2	3	2	2	3	2	1	3		1	1
174	1	19		5	5	5	5	2	4	5	4	1	4		2	2	4	2	4	3	5	4	2	4	4	2	2	1	2	2	1	1	1	2	2	3	2	1	1	2	1	2	2	2	3	1		1	1
175	1	19		5	4	1	2	4	3	3	3	3	3		2	3	1	3	3	2	1	2	3	1	1	1	2	1	3	2	2	1	1	2	1	1	1	1	3	2	1	1	2	1	1	1		1	1
176	2	18		5	5	1	2	4	3	3	4	4	3		3	1	1	3	2	1	1	1	3	1	1	1	1	1	1	1	1	1	1	1	1	1	1	1	1	2	1	1	2	1	1	2		1	1
177	2	19		5	5	1	2	4	4	4	4	4	4		2	1	2	1	1	1	1	1	2	1	1	1	1	1	1	1	1	1	1	3	1	1	1	1	1	1	1	1	1	1	1	1		1	1
178	2	17		5	5	1	1	5	4	5	5	4	3		1	1	1	1	1	1	1	1	1	1	1	1	1	1	1	1	1	1	1	1	1	1	1	1	1	1	1	1	1	1	1	1		1	1
179	2	18		5	5	1	2	4	3	3	4	4	3		3	1	1	3	2	1	1	1	3	1	1	1	1	1	1	1	1	1	1	1	1	1	1	1	2	1	1	2	1	1	2	1		1	1
180	2	18		5	5	2	3	5	2	3	3	4	4		1	1	1	1	1	1	1	1	1	1	1	1	1	1	1	1	1	1	1	1	1	1	1	1	1	1	1	1	1	1	1	1		1	1
181	2	17		5	5	1	5	5	4	5	4	5	4		2	2	2	3	1	1	1	1	1	1	1	1	1	1	1	1	1	1	1	1	1	1	1	1	1	1	1	1	1	1	1	1		1	1
182	2	19		5	5	1	1	5	3	3	3	4	4		2	1	1	3	2	2	1	1	1	1	1	1	2	1	1	1	1	1	1	1	1	1	1	1	1	2	1	1	3	1	1	3		1	1
183	2	19		5	5	1	1	5	4	4	5	4	4		1	2	1	2	4	1	1	1	1	1	1	2	2	2	1	2	1	1	1	2	2	1	1	4	1	1	1	1	1	1	1	1		1	1
184	2	20		5	5	1	1	5	5	5	5	5	5		2	2	1	2	1	1	1	1	1	2	1	1	1	1	1	1	1	1	1	1	1	1	1	1	1	1	1	1	1	1	1	1		1	1
185	2	18		5	5	1	1	5	3	3	3	5	4		2	1	2	3	3	2	1	1	2	1	1	1	1	1	1	1	1	1	1	1	1	1	1	1	4	1	1	1	1	1	1	2		1	1
186	2	18		4	5	1	3	4	3	5	5	5	4		1	1	1	1	1	1	1	1	1	1	1	1	1	1	3	1	1	1	1	1	1	1	1	1	1	1	1	1	2	1	1	2		1	1
187	2	18		5	4	1	2	4	4	4	4	4	4		1	1	1	2	2	2	1	1	1	1	1	1	1	1	1	1	1	1	1	1	1	1	1	1	1	1	1	1	1	1	1	2		1	1
188	2	18		5	5	1	2	4	3	3	3	3	4		3	2	1	3	4	2	3	1	3	1	1	2	2	1	2	2	1	1	1	4	2	1	1	1	2	2	1	1	2	1	1	2		1	1
189	2	19		5	4	1	2	4	3	2	3	4	3		1	1	4	2	1	2	1	1	1	1	1	1	4	1	2	1	2	1	2	4	2	1	1	1	2	2	2	2	2	2	1	3		1	1
190	1	18		5	5	1	1	4	3	4	4	3	4		1	2	1	3	3	2	2	1	1	1	1	2	2	1	4	4	2	1	1	4	3	2	1	3	2	1	1	1	2	1	1	2		2	1
191	2	20		5	5	1	1	5	3	4	2	3	4		4	1	3	1	2	2	1	1	1	1	1	1	1	1	1	1	1	1	1	1	1	1	1	1	1	1	1	1	1	1	1	1		1	1
192	2	18		5	4	1	2	4	4	4	3	4	4		2	3	2	3	4	3	1	1	1	1	1	1	3	2	2	1	1	1	1	4	3	1	1	1	3	2	1	1	1	1	1	4		1	1
193	2	18		4	1	1	5	1	5	1	3	5	5		1	1	1	3	3	1	1	3	1	1	1	1	1	1	1	1	1	1	1	1	1	1	1	1	3	1	1	1	1	1	1	1		1	1
194	2	20		4	4	1	1	4	4	3	3	3	4		3	2	2	2	3	2	1	1	3	1	1	1	1	1	2	2	1	2	1	4	2	1	1	2	3	3	1	1	1	1	1	2		1	1
195	1	17		5	5	1	1	5	5	5	5	5	4		2	4	1	2	2	2	1	2	4	2	2	2	4	2	4	2	2	2	2	2	2	2	1	2	2	2	2	2	2	2	2	2		1	1
196	1	20		5	5	1	3	4	4	4	4	4	4		3	2	4	5	4	3	2	3	4	3	2	4	4	3	2	4	3	2	4	4	4	5	5	5	5	5	1	1	1	1	1	1		1	1
197	1	20		4	4	1	1	3	3	3	3	3	4		2	3	2	4	1	4	2	1	2	1	1	1	2	1	3	1	2	1	1	4	1	1	2	1	4	2	1	1	1	1	1	2		1	1
198	2			5	5	1	1	5	4	4	4	4	3		1	1	1	1	1	1	1	1	1	1	1	3	1	1	1	1	1	1	1	1	1	1	1	1	1	2	1	1	1	1	1	1		1	1
199	2	21		5	5	1	1	5	5	5	5	5	5		2	1	1	4	2	2	3	1	3	1	1	1	1	1	2	1	1	1	1	1	1	1	1	1	1	1	1	1	2	1	1	1		1	1
200	2	19		5	5	1	1	5	5	5	5	5	5		5	5	4	1	1	1	1	1	4	1	1	1	1	1	2	1	1	1	1	1	1	1	1	1	2	1	1	1	2	1	1	2		2	1
201	2	19		4	4	1	1	4	4	4	3	4	4		3	2	4	4	2	3	1	1	2	1	1	2	1	2	2	3	1	1	1	4	2	1	1	2	3	3	1	1	2	1	1	2		1	1
202	2	19		5	5	1	1	5	4	5	5	5	5		1	1	3	5	4	1	1	3	1	1	1	1	1	1	2	1	1	1	1	2	1	1	1	1	1	2	1	1	2	1	1	2		1	1
203	2	21		5	4	1	2	4	4	3	3	3	4		2	2	2	4	3	2	1	1	2	2	2	1	2	1	2	1	1	1	1	3	3	1	1	2	2	1	1	1	3	1	1	4		1	1
204	2	19		5	1	1	5	2	4	3	4	4	2		1	1	4	4	3	2	1	4	1	2	2	4	2	2	2	1	2	2	4	2	1	2	2	4	3	2	2	4	1	1	4	1		1	1
205	1	19		5	4	1	3	4	3	5	5	4	3		5	3	2	4	2	2	3	1	4	1	1	1	2	1	3	1	3	1	3	5	1	1	1	1	4	4	1	1	3	1	1	3		1	1
206	2	19		5	5	1	1	5	3	5	5	5	5		1	1	1	1	2	1	1	1	1	1	1	1	1	1	1	1	1	1	1	1	1	1	1	1	1	1	1	1	1	1	1	1		1	1
207	2	20		5	5	1	1	2	3	3	3	3	3		1	1	1	1	1	2	1	1	1	1	1	1	1	1	2	1	1	1	1	1	1	1	1	3	1	1	1	1	1	1	1	1		1	1
208	2	19		4	4	2	3	3	4	4	4	4	3		4	1	1	5	3	2	1	3	2	1	1	1	1	1	2	1	1	1	1	1	1	1	1	1	3	2	1	1	1	1	1	1		1	1
209	2	17		5	5	4	1	5	4	3	3	4	4		2	2	1	3	3	2	2	2	3	1	1	2	2	2	3	2	2	1	1	3	2	1	1	2	2	1	1	1	1	1	1	3		2	1
210	1	19		5	5	1	4	3	2	4	4	5	3		2	1	1	4	2	1	1	1	1	1	1	1	1	1	1	1	1	1	1	1	1	1	1	1	1	1	1	1	1	1	1	1		1	1
211	2	20		5	5	1	4	5	3	3	4	4	4		3	1	2	2	4	2	1	1	2	1	1	2	4	1	2	1	1	1	1	1	1	1	1	1	1	1	1	1	3	1	1	3		1	1
212	1	19		4	4	1	2	4	3	4	4	4	4		4	3	3	2	2	3	2	2	3	2	2	2	2	2	3	1	3	2	2	3	1	1	1	1	3	2	1	1	3	1	1	3		1	1
213	2	19		4	4	2	2	2	3	3	3	3	3		3	3	3	3	1	3	2	3	4	3	2	2	5	2	3	2	4	2	2	4	4	2	2	2	2	4	2	2	2	2	2	2		1	1
214	2	19		5	5	1	1	5	3	5	4	5	4		2	1	1	3	3	2	1	1	1	1	1	1	1	1	1	1	1	1	1	2	1	1	1	1	2	1	1	1	1	1	1	1		1	1
215	2	20		5	5	1	1	5	3	4	4	5	4		1	1	1	1	1	1	1	1	2	2	1	1	1	2	1	3	1	1	1	1	1	1	1	1	3	2	1	1	1	1	1	2		1	1
216	2	19		5	3	1	2	3	4	3	3	4	4		4	4	1	3	2	2	1	1	2	1	1	1	1	1	3	1	1	1	1	2	1	1	1	2	3	2	1	1	3	1	1	3		1	1
217	2	19		5	5	1	1	4	4	5	5	5	5		1	2	1	2	2	2	1	1	1	1	1	1	2	1	1	1	1	1	1	2	1	1	1	1	1	2	1	1	2	1	1	2		1	1
218	2	19		5	5	1	1	4	4	3	3	5	5		1	2	1	2	2	1	1	1	1	1	1	1	1	1	1	2	1	1	1	1	1	1	1	1	1	1	1	1	1	1	1	1		1	1
219	2	19		5	5	1	1	5	3	4	4	5	4		2	2	2	2	2	2	2	2	2	2	2	2	2	2	2	2	2	2	2	2	2	2	2	2	2	2	2	2	2	2	2	2		1	1
220	2	20		5	4	1	1	4	4	4	4	5	5		3	2	2	3	1	3	1	2	2	1	1	1	1	1	1	2	2	2	1	2	1	1	1	1	3	2	1	1	1	1	1	2		1	1
221	2	18		5	5	1	1	5	5	5	5	5	5		2	1	4	1	3	3	1	1	3	2	1	1	1	1	1	2	1	1	1	1	1	1	1	1	2	2	1	1	1	1	1	1		1	1
222	2	18		5	5	2	2	5	2	3	2	3	3		3	2	2	3	2	4	1	1	3	1	1	1	1	1	1	1	2	1	1	4	1	1	1	1	3	2	1	1	2	1	1	2		2	1
223	2	19		5	5	1	1	5	4	4	4	4	4		2	1	1	3	3	2	1	1	1	1	1	1	1	1	1	1	1	1	1	1	1	1	1	1	1	1	1	1	1	1	1	2		1	1
224	2	20		5	5	1	1	4	4	5	5	5	5		1	2	1	3	2	2	1	1	3	1	1	2	2	1	1	1	1	1	1	1	3	1	1	1	3	1	2	2	1	1	3	1		1	1
225	2	18		4	4	4	4	4	4	4	4	4	3		2	2	2	2	2	2	2	2	1	1	1	1	1	2	1	1	1	1	1	3	1	1	1	1	1	1	1	1	1	1	1	1		2	1
226	2	19		5	5	1	2	5	2	2	2	3	3		4	1	2	3	2	2	1	1	1	2	1	1	1	1	1	1	1	1	1	1	1	1	1	1	1	1	1	1	1	1	1	1		1	1
227	1	19		4	4	4	2	2	4	4	4	4	4		4	2	2	2	3	2	2	2	1	2	2	2	2	2	2	2	2	2	2	2	2	2	2	2	2	2	2	2	2	2	2	2		1	1
228	2	19		5	5	1	1	5	5	4	3	5	5		1	1	1	2	2	2	1	1	3	1	1	1	1	1	2	1	1	1	1	2	1	1	1	1	3	3	2	2	2	1	1	1		1	1
229	2	21		5	5	1	1	4	4	4	4	4	4		3	2	3	3	1	1	1	1	3	1	1	1	2	1	1	1	3	1	1	2	1	1	1	1	3	2	1	1	2	1	1	2		1	1
230	2	19		5	5	1	1	5	3	4	4	4	3		1	1	1	3	4	2	1	1	1	1	1	1	1	1	1	1	1	1	1	2	1	1	1	1	1	1	1	1	1	1	1	3		1	1
231	2	21		3	4	3	3	3	3	4	4	4	4		4	3	3	2	3	1	1	1	1	1	1	1	4	2	3	4	2	2	2	2	4	2	2	2	2	2	1	1	2	2	2	2		1	1
232	2	19		5	5	1	1	4	4	4	4	4	4		2	2	4	2	2	2	2	1	1	1	1	1	4	1	1	1	1	1	1	1	1	1	1	1	1	1	1	1	1	1	1	1		1	1
233	2	19		5	5	5	2	5	4	4	4	5	5		2	1	1	1	2	1	1	1	2	2	2	2	2	1	1	1	3	1	1	4	1	1	1	1	3	3	1	1	1	1	1	1		1	1
234	2	19		5	5	1	1	5	3	4	5	5	4		1	1	1	4	2	1	1	1	1	1	1	1	2	1	2	1	1	1	1	5	1	1	1	1	3	3	1	1	1	1	1	5		1	1
235	2	19		5	5	1	1	5	3	4	5	5	4		1	1	1	4	2	1	1	1	1	1	1	1	2	1	2	1	1	1	1	5	1	1	1	1	3	3	1	1	1	1	1	3		1	1
236	2	19		5	4	1	1	4	4	4	4	4	3		3	1	1	2	1	1	1	1	5	1	1	1	2	1	3	1	1	1	1	1	1	1	1	3	3	1	1	1	1	1	1	4		1	1
237	2	19		5	4	1	1	4	4	4	4	4	3		3	1	1	2	1	1	1	1	5	1	1	1	2	1	3	1	1	1	1	1	1	1	1	3	3	1	1	1	1	1	1	4		1	1
238	2	19		5	5	1	1	5	3	4	4	4	3		1	1	1	3	4	2	1	1	1	1	1	1	1	1	1	1	1	1	1	2	1	1	1	1	1	1	1	1	1	1	1	2		1	1
239	2	18		5	5	1	1	5	5	5	5	5	5		3	3	1	1	1	1	1	1	2	1	1	1	1	1	1	1	1	1	1	1	1	1	1	1	3	3	1	1	1	1	1	1		1	1
240	2	19		5	5	1	1	4	3	3	4	4	4		3	2	2	1	2	3	2	1	4	3	1	2	5	1	4	1	1	2	1	4	3	1	1	1	3	4	1	1	3	1	1	3		1	1
241	1	19		5	4	1	1	2	2	3	3	4	3		2	2	1	5	4	2	1	1	2	1	1	1	1	1	2	1	2	1	1	5	1	1	1	2	2	1	1	1	1	1	1	2		2	1
242	1	19		5	4	1	1	2	2	3	3	4	4		3	2	2	1	5	4	2	1	1	2	1	1	1	1	1	1	1	1	1	1	1	1	1	1	1	1	1	1	1	1	1	2		2	1
243	2	19		4	4	2	2	4	4	4	4	4	4		3	3	3	2	2	2	1	2	1	2	2	2	2	2	2	2	2	2	2	3	2	2	2	2	3	2	2	2	2	2	2	2		1	1
244	2	19		4	4	1	2	4	4	5	4	4	3		3	3	3	2	2	2	1	1	3	2	1	1	1	1	3	2	2	1	1	1	2	2	1	1	1	2	1	1	1	1	1	2		1	1
245	1	19		5	4	1	2	4	4	4	4	4	4		3	3	3	2	2	2	1	1	3	2	1	1	1	1	3	2	2	1	1	1	2	2	1	2	2	3	1	1	1	1	1	3		2	1
246	1	19		4	4	1	2	4	4	4	4	4	3		2	2	3	2	4	2	3	1	2	2	1	1	1	2	3	2	3	2	2	2	3	2	2	3	3	2	1	2	2	1	1	2		1	1
247	2	20		5	5	1	1	3	1	3	3	3	3		3	1	1	2	4	3	5	1	3	3	1	1	2	1	3	2	2	1	1	2	2	1	2	2	4	4	1	1	2	1	1	5		2	1
248	2	18		5	4	1	1	4	4	4	4	4	4		4	3	4	2	3	4	2	3	3	3	3	4	3	3	3	3	3	3	4	3	2	3	3	3	3	3	3	3	3	3	3	3		3	2
249	2	19		4	5	4	4	5	5	1	2	5	4		4	4	4	4	2	2	2	2	3	2	2	1	3	1	2	2	3	3	3	2	3	2	2	3	2	2	2	2	2	1	2	2		1	1
250	2	19		4	3	2	3	2	2	3	3	4	3		3	3	2	2	3	3	1	1	2	2	1	3	2	2	2	2	1	1	1	2	1	2	3	3	4	2	1	2	2	2	1	2		2	1
251	2	19		4	2	1	2	3	3	3	3	4	3		1	2	1	3	2	2	1	2	2	2	2	2	2	1	2	2	2	1	1	2	1	1	1	1	2	2	1	1	2	1	1	2		1	1
252	2	18		5	5	1	3	4	3	4	3	4	3		2	2	1	3	3	1	1	1	2	1	1	1	1	1	2	1	2	1	1	2	1	1	1	1	2	2	1	1	2	1	1	2		1	1
253	2	19		4	4	1	1	4	3	3	4	4	4		3	2	2	2	1	3	1	1	2	1	1	1	4	1	1	1	1	1	1	3	2	1	1	1	2	2	1	1	3	1	1	3		1	1
254	1	20		5	4	2	2	4	2	4	3	4	3		3	4	2	1	3	3	1	2	4	2	2	1	1	1	4	2	2	2	1	2	2	1	1	1	4	4	1	1	2	1	1	3		1	1
255	1	20		5	5	1	1	5	2	3	3	3	3		3	3	3	3	4	2	1	1	1	1	1	1	1	1	1	1	1	1	1	1	1	1	1	1	1	1	1	1	1	1	1	1		1	1
256	1	18		4	4	1	4	2	3	3	3	3	3		4	3	2	3	3	3	3	1	3	2	1	1	1	2	2	1	3	1	1	1	1	1	1	2	4	3	1	1	2	1	1	2		1	1
257	2	19		4	4	1	3	4	3	4	3	4	4		3	4	2	3	3	2	1	1	3	2	1	1	2	2	1	1	2	1	1	1	1	1	1	1	2	2	1	1	3	1	1	3		2	1
258	1	20		1	1	1	1	1	1	1	1	1	1		2	2	3	3	3	3	3	3	3	3	3	3	3	3	3	3	3	3	3	3	3	3	3	3	3	3	1	1	1	1	1	1		1	1
259	2	19		5	5	1	2	4	3	4	4	4	3		1	4	3	2	1	3	1	1	4	1	1	1	2	1	3	2	1	1	1	3	1	1	1	2	2	3	1	1	1	1	1	2		1	1
260	2	19		5	5	1	2	4	5	5	5	5	5		4	5	5	4	2	2	1	1	4	1	1	1	5	1	2	1	1	1	1	1	1	1	1	1	2	4	1	1	5	1	1	5		1	1
261	2	20		4	4	2	2	4	3	3	3	3	3		3	2	2	3	3	3	2	2	4	2	1	2	3	3	4	3	2	2	2	2	2	1	1	2	2	2	1	2	2	1	1	2		1	1
262	2	19		5	5	2	1	4	4	4	4	5	4		1	1	1	1	2	2	1	1	1	1	1	2	1	1	2	1	1	1	1	1	1	1	1	1	2	1	1	1	3	1	1	3		1	1
263	2	19		4	4	1	1	4	3	4	3	4	4		3	2	2	4	2	3	2	2	3	3	2	2	2	2	3	2	2	2	2	4	2	2	2	1	3	2	1	1	2	2	2	2		1	1
264	2	20		5	5	1	1	5	5	5	5	5	5		2	4	1	1	1	1	1	1	1	1	1	1	1	1	1	1	1	1	1	1	1	1	1	1	1	1	1	1	1	1	1	1		1	1
265	2	20		5	5	1	1	5	3	4	4	4	4		2	2	1	2	2	1	1	1	1	1	1	1	1	1	1	1	1	1	1	4	1	1	1	1	1	1	1	1	1	1	1	2		1	1
266	2	21		4	4	1	1	4	2	3	3	4	4		3	2	1	2	2	2	1	1	1	1	2	1	1	1	1	1	1	2	1	2	2	1	1	1	2	2	1	2	2	1	1	2		1	1
267	2	18		5	5	1	1	4	2	4	4	4	4		4	2	1	1	1	1	2	1	1	1	1	1	1	1	2	2	1	1	1	1	1	1	1	1	3	1	1	1	1	1	1	1		1	1
268	2	19		5	5	1	1	3	3	3	4	4	3		3	2	2	3	3	2	1	1	2	2	1	1	1	3	3	3	3	1	1	1	1	1	1	1	3	2	1	1	1	1	1	1		1	1
269	2	18		4	4	1	2	4	4	4	4	4	4		4	4	3	2	4	4	1	1	1	1	1	1	3	1	1	1	1	1	1	2	1	1	1	1	2	2	1	1	1	1	1	1		1	1
270	2	20		5	5	5	5	5	5	5	5	5	5		5	5	5	5	5	5	5	5	5	5	5	5	5	5	5	5	5	5	5	5	5	5	5	5	5	5	5	5	5	5	5	5		1	1
271	2	20		4	5	1	1	4	4	4	3	4	4		3	3	3	2	3	2	1	1	2	2	1	4	3	2	4	4	2	2	2	4	3	1	2	3	3	2	1	2	2	1	1	3		1	1
272	2	19		5	5	1	1	4	3	4	3	4	3		2	1	2	2	2	1	1	1	1	1	1	1	1	1	1	1	1	1	1	1	1	1	1	1	2	1	1	1	1	1	1	1		1	1
273	2	18		5	5	1	1	5	5	5	5	5	5		1	1	1	1	1	1	1	1	1	1	1	1	1	1	1	1	1	1	1	1	1	1	1	1	1	1	1	1	1	1	1	1		1	1
274	2	20		4	4	4	3	4	4	4	4	4	4		3	2	3	3	2	3	2	2	2	2	2	2	2	2	2	3	2	2	2	2	2	2	2	2	3	3	2	2	3	2	2	3		1	1
275	2	19		5	5	2	2	5	5	5	5	5	5		2	2	1	2	1	1	1	1	1	1	1	1	1	1	1	1	1	1	1	1	1	1	1	1	1	1	1	1	1	1	1	1		1	1
276	2	19		5	5	1	1	5	3	4	4	4	3		2	2	2	3	3	2	2	2	2	2	1	2	3	1	1	3	2	1	1	3	1	1	1	1	2	2	1	2	3	1	1	3		1	1
277	2	18		5	5	1	2	3	5	4	3	3	3		1	2	1	2	2	1	1	1	1	1	1	2	3	1	1	1	1	1	1	5	1	1	1	1	2	3	1	1	2	1	1	3		1	1
278	2	19		5	5	1	1	4	3	4	4	4	3		2	5	2	3	3	1	1	1	1	1	1	2	4	3	1	1	1	2	1	4	2	1	1	1	4	4	1	1	4	1	1	3		1	1
279	2	19		4	4	1	1	4	4	3	3	2	2		3	4	1	1	4	1	1	1	4	2	1	4	4	1	1	1	1	1	1	5	4	1	3	1	1	4	1	1	3	1	1	4		1	1
280	2	19		4	3	1	4	2	3	3	3	1	3		3	2	2	3	2	1	1	2	1	1	1	1	3	1	1	4	1	1	1	4	1	1	1	1	4	2	1	1	1	1	1	1		1	1
281	1	20		5	5	1	1	5	3	4	3	4	4		2	2	1	3	3	2	2	1	2	1	1	1	4	1	2	2	1	1	1	2	1	1	1	1	3	1	1	1	2	1	1	4		2	1
282	1	20		5	5	1	1	4	4	3	4	5	5		2	1	1	1	3	1	1	1	2	1	1	1	1	1	1	1	1	3	2	1	1	1	1	1	2	1	1	1	1	1	1	1		1	1
283	2	19		5	5	1	4	5	4	3	3	4	4		2	2	2	2	3	2	2	2	2	2	2	2	2	2	2	2	2	2	2	2	2	2	2	2	2	2	2	2	1	1	1	1		2	1
284	1	20		4	4	2	4	3	3	3	3	2	3		4	3	4	3	3	2	4	3	4	3	4	3	3	3	4	3	3	4	4	4	3	3	3	3	4	4	3	2	2	2	2	4		4	1
285	1	20		5	5	4	1	3	4	4	4	4	4		4	4	4	2	2	4	1	1	1	1	1	1	4	2	2	2	4	2	1	1	1	1	1	2	4	3	1	2	2	1	1	2		2	1
286	1	19		5	5	1	1	5	1	5	5	5	3		1	2	1	1	3	2	1	1	1	1	1	1	1	1	1	1	1	1	1	3	2	1	1	4	1	1	1	1	1	1	1	2		1	2
287	2	22		4	5	5	1	4	2	4	4	4	4		2	1	1	2	3	3	1	1	1	1	1	3	2	1	1	1	1	2	1	3	2	1	1	1	3	1	1	2	2	2	1	4		1	1
288	2	21		5	5	2	2	4	4	4	4	4	4		2	2	2	2	2	2	2	2	2	2	2	2	2	2	1	1	1	1	1	1	1	2	1	1	2	1	1	1	1	1	1	1		1	1
289	2	21		5	5	4	5	5	4	4	5	5	4		1	1	2	1	2	2	1	1	1	1	2	1	2	1	2	1	2	1	1	1	2	1	1	2	1	1	1	1	1	2	1	1		1	1
290	2	20		5	5	1	1	5	4	4	4	4	4		2	1	1	5	3	4	1	2	3	1	1	2	3	1	2	2	1	2	1	2	2	1	1	1	3	3	1	1	2	1	1	3		1	1
291	2	22		5	5	1	1	4	5	5	5	5	5		1	2	1	3	3	2	1	1	1	1	1	1	1	1	1	1	1	1	1	1	1	1	1	1	1	1	1	1	3	1	1	3		1	1
292	2	21		5	5	1	1	5	5	5	5	5	5		1	1	1	1	1	1	1	1	1	1	1	1	1	1	1	1	1	1	1	1	1	1	1	1	1	1	1	1	1	1	1	1		1	1
293	2	22		5	5	1	1	5	4	4	4	5	5		3	4	3	3	2	1	2	2	2	2	2	2	2	2	2	2	2	2	2	3	2	1	2	2	3	2	1	1	1	1	1	1		1	1
294	2	22		5	5	1	1	4	3	4	4	4	3		2	1	1	1	1	1	1	1	1	1	1	1	1	1	1	1	1	1	1	1	1	1	1	1	1	1	1	1	1	1	1	2		1	1
295	2	22		5	5	2	2	4	3	3	3	4	4		3	3	2	2	2	2	1	2	4	3	2	2	3	2	2	1	1	1	1	1	1	1	1	1	1	1	1	2	2	1	1	1		1	1
296	2	22		4	1	2	3	4	4	4	4	4	4		2	2	2	3	3	2	1	2	2	1	2	1	2	1	3	1	2	1	1	2	2	1	1	1	3	2	1	2	2	1	1	4		1	1
297	2	22		5	5	1	3	2	3	4	4	3	4		2	2	2	4	3	3	3	2	2	1	1	1	1	1	4	1	1	2	1	3	1	1	3	1	3	2	1	1	3	1	1	3		2	1
298	2	22		4	4	1	3	4	3	4	4	4	3		3	2	1	3	3	3	4	1	2	4	2	1	2	2	3	4	3	3	3	3	4	2	2	2	3	3	2	3	2	2	1	1		1	1
299	2	22		4	5	4	5	5	4	5	4	4	5		5	4	5	4	5	4	5	5	4	2	1	1	1	1	1	1	1	1	1	1	1	2	1	2	1	2	2	1	1	2	1	1		1	1
300	2	20		5	1	5	5	5	5	5	5	5	1		3	1	1	1	1	1	1	1	1	1	1	1	4	1	1	1	1	1	1	1	1	1	1	1	1	1	1	1	1	1	1	1		1	1
301	2	21		3	5	4	3	4	4	5	3	1	2		3	3	2	2	1	3	2	2	3	1	3	2	3	1	3	2	4	2	4	1	2	1	2	5	2	3	1	4	5	4	1	2		1	1
302	2	23		5	5	1	2	5	5	5	5	5	5		5	5	5	5	3	1	1	1	1	1	1	1	1	1	1	1	1	1	1	1	1	1	1	1	1	1	1	1	1	1	1	1		1	1
303	2	21		5	5	1	1	4	3	3	3	5	3		3	3	3	3	4	4	2	1	2	2	1	1	1	1	3	1	1	1	1	1	1	1	2	1	1	1	1	1	1	1	1	3		1	1
304	2	20		4	4	1	1	4	3	3	3	4	3		3	1	1	4	3	2	1	1	1	1	1	1	3	1	2	1	1	1	1	2	1	1	1	2	2	1	1	1	1	1	1	2		1	1
305	2	21		5	5	1	1	5	4	5	5	5	5		1	1	1	3	2	1	1	1	1	1	1	1	1	1	1	1	1	1	1	1	1	1	1	1	1	1	1	1	1	1	1	3		1	1
306	2	22		5	4	1	1	5	5	4	4	4	5		4	2	2	4	1	1	3	1	4	1	1	1	1	1	4	1	1	1	1	1	1	1	1	1	4	3	1	1	4	1	1	2		1	1
307	2	21		5	5	1	1	5	5	5	5	5	5		4	1	1	1	1	1	1	1	1	1	1	1	1	1	1	1	1	1	1	1	1	1	1	1	1	1	1	1	1	1	1	1		1	1
308	1	25		5	5	1	1	5	3	4	4	4	4		4	1	2	1	4	4	1	1	1	1	1	1	2	2	2	1	1	1	1	1	1	1	1	1	1	2	1	1	1	1	1	1		1	1
309	2	21		5	5	1	2	5	3	4	5	5	3		2	1	1	5	2	2	1	1	1	1	1	1	4	1	1	1	1	1	1	1	1	1	1	1	3	2	1	1	4	1	1	4		1	1
310	2	21		5	5	1	1	5	5	5	4	4	4		2	1	4	3	3	3	1	1	3	1	1	1	2	2	1	2	2	2	2	3	3	2	1	1	3	2	2	2	2	1	1	2		1	1
311	2	21		3	3	1	2	2	2	1	1	1	1		4	2	2	2	2	3	1	1	5	1	1	1	1	2	2	1	1	2	1	1	1	1	1	1	3	4	1	1	2	1	1	3		2	1
312	2	21		5	4	2	3	3	4	3	3	4	3		4	3	1	1	4	2	1	3	1	3	1	1	1	1	1	2	1	2	1	1	1	1	1	1	1	3	1	1	1	2	1	1		1	1
313	2	21		5	4	1	1	5	4	4	3	4	4		4	4	3	3	3	2	3	2	3	2	1	2	2	2	4	2	2	2	2	4	3	2	3	3	2	2	1	2	3	2	2	4		1	1
314	2	22		4	3	1	2	2	2	2	2	3	3		3	2	2	5	2	3	1	2	2	2	1	1	1	1	1	2	2	2	2	2	1	1	2	2	2	2	1	1	2	1	1	1		1	1
315	2	20		5	5	1	1	5	4	4	5	4	4		1	1	1	2	3	1	1	1	3	1	1	1	1	1	1	1	2	1	1	1	1	1	1	1	1	1	1	1	1	1	1	2		1	1
316	2	21		4	3	2	3	3	3	4	3	3	3		4	2	2	3	3	2	2	2	1	2	1	1	1	1	1	1	1	1	1	4	1	1	5	1	3	1	1	1	3	1	1	1		2	1
317	2	21		1	2	4	4	4	4	4	4	3	1		2	4	1	2	3	2	3	3	1	4	3	4	5	3	4	4	3	2	3	4	4	4	3	4	3	4	4	3	4	3	1	1		1	1
318	2	16		5	5	5	5	5	5	5	5	5	5		5	1	1	5	3	3	1	1	5	5	1	2	2	1	2	1	1	1	1	1	3	1	1	1	3	3	1	1	1	1	1	2		2	1
319	2	22		5	5	1	1	5	5	5	5	5	4		4	1	1	1	4	1	1	1	3	1	1	1	2	1	1	1	1	1	1	1	1	1	1	1	2	1	1	1	1	1	3	1		1	1
320	2	22		5	5	1	1	5	5	4	4	4	3		1	1	1	1	1	1	1	1	4	2	1	1	1	1	5	2	1	1	1	4	5	1	1	2	3	1	1	1	1	1	1	1		1	1
321	2	22		4	4	2	4	3	2	2	3	2	2		4	3	2	4	1	2	1	1	5	1	1	1	1	1	4	1	1	1	2	1	1	1	3	1	3	1	1	1	2	1	1	2		1	1
322	2	22		5	5	1	5	5	2	5	5	5	5		4	4	1	5	1	1	1	1	2	2	1	2	1	3	1	1	1	1	1	1	1	1	1	1	1	1	1	1	4	1	1	1		1	1
323	2	21		5	1	1	5	5	3	4	4	4	1		1	1	4	1	1	1	2	1	1	1	2	2	1	1	1	1	1	1	1	1	1	1	2	2	1	1	2	4	1	1	4	1		1	1
324	2	21		5	5	1	2	5	5	5	5	5	3		3	1	2	5	3	3	2	1	3	3	1	1	1	1	2	1	1	2	1	1	1	1	1	1	1	1	1	1	1	1	1	1		1	1
325	2	22		5	5	1	1	3	4	3	3	2	5		3	4	4	1	4	4	1	2	3	2	1	1	1	2	4	3	3	1	1	1	1	2	2	2	4	3	1	1	1	1	1	1		2	1
326	2	20		4	4	1	2	5	3	3	3	3	3		3	1	3	4	3	4	1	1	3	1	1	1	2	1	3	2	4	2	2	3	2	1	1	1	2	4	1	1	3	1	1	2		1	1
327	2	21		5	5	1	2	5	5	5	4	5	5		2	1	1	2	2	2	1	2	1	2	1	2	1	2	1	2	1	2	1	2	1	2	1	2	1	2	1	2	1	2	1	2		1	1
328	2	22		3	3	3	3	3	3	3	3	3	3		3	3	3	4	3	3	2	3	3	3	3	3	3	3	3	3	3	3	3	3	3	3	3	3	3	3	3	3	3	3	3	3		1	1
329	2	21		5	5	1	5	5	5	5	5	5	5		1	1	1	1	1	1	1	1	1	1	1	1	1	1	1	1	1	1	1	1	1	1	1	1	1	1	1	1	1	1	1	1		1	1
330	2	21		4	4	1	1	5	4	4	4	4	4		2	2	3	2	2	2	1	1	2	1	2	2	1	2	2	2	2	2	2	2	2	1	1	1	3	2	2	1	2	1	1	2		1	1
331	2	21		4	4	1	1	4	4	3	3	4	3		1	1	3	4	3	3	4	1	1	1	1	1	1	1	3	2	1	1	3	4	2	1	1	2	2	2	1	1	4	2	1	2		1	1
332	2	21		4	4	5	3	4	2	3	3	4	3		4	2	1	4	3	2	2	1	1	2	1	1	2	1	1	2	1	2	1	4	1	1	2	1	4	1	1	1	1	1	1	1		2	1
333	2	21		4	4	1	1	4	4	3	3	4	3		1	1	3	4	3	3	4	3	2	1	1	1	1	1	3	2	1	1	3	4	1	1	2	2	2	2	1	1	4	2	1	2		2	1
334	2	21		4	1	1	5	2	3	3	5	3	4		4	2	3	2	1	3	1	4	1	1	1	1	1	5	5	2	2	1	1	5	1	1	3	1	3	2	1	1	1	1	1	1		1	1
335	2	22		5	5	1	1	4	4	4	4	4	4		2	2	1	2	2	2	1	1	1	1	1	1	1	1	1	1	1	1	1	4	1	1	1	1	3	2	1	1	1	1	1	1		1	1
336	2	22		4	1	3	2	4	4	3	4	4	1		1	1	1	1	1	1	2	4	1	1	2	2	2	1	1	1	1	1	2	1	1	1	1	2	2	1	1	2	2	1	3	1		1	1
337	2	21		5	5	1	1	5	5	5	5	5	5		1	1	1	1	1	1	1	1	1	1	1	1	1	1	1	1	1	1	1	1	1	1	1	1	1	1	1	1	1	1	1	1		1	1
338	2	21		5	5	1	1	5	4	4	4	4	5		4	2	2	1	1	1	1	1	3	1	1	1	1	1	2	1	2	1	1	1	1	1	1	1	1	1	1	1	1	1	1	1		1	1
339	2	20		5	4	1	1	4	4	5	3	5	4		2	1	3	2	3	2	2	1	1	1	1	1	3	3	2	1	1	1	2	3	2	1	1	1	2	2	1	2	1	1	1	1		1	1
340	2	22		4	2	4	4	2	4	4	4	4	4		2	1	2	4	2	3	4	2	4	2	2	2	3	2	2	2	2	2	2	4	4	2	2	2	4	4	2	2	4	2	2	4		1	1
341	2	21		5	5	1	4	4	4	3	3	3	3		3	1	2	3	3	3	5	5	5	5	4	5	4	4	4	4	3	4	3	4	5	5	5	5	3	5	3	4	4	3	4	3		1	1
342	2	20		5	5	1	2	5	3	3	3	4	3		4	1	2	4	3	3	1	1	2	1	1	2	1	1	2	1	1	1	1	5	1	1	1	2	3	1	1	1	5	1	1	4		1	1
343	2	21		5	5	1	1	5	3	4	4	5	5		1	1	1	4	2	2	1	2	2	1	2	2	2	1	2	1	1	2	2	2	2	1	1	1	2	2	2	2	3	1	1	3		1	1
344	2	21		3	3	4	4	4	4	4	2	2	4		3	3	3	4	4	4	4	2	2	4	2	3	4	4	3	4	3	4	4	2	2	4	4	4	4	4	4	4	4	4	4	4		1	1
345	2	21		4	4	1	2	4	4	4	4	4	4		2	4	2	2	2	2	1	2	2	2	2	2	2	2	2	2	2	2	2	2	2	2	2	2	2	2	1	2	1	1	1	1		1	1
346	2	21		5	5	1	1	5	4	5	5	5	5		1	1	1	3	2	1	1	1	1	1	2	2	2	1	1	1	1	1	1	1	1	1	1	1	1	1	1	1	2	1	1	2		1	1
347	1	21		4	4	1	1	4	3	4	4	4	4		1	1	1	4	4	2	1	1	5	1	1	1	2	2	4	4	2	1	2	4	1	1	1	1	3	3	2	1	1	1	1	1		1	1
348	1	20		5	5	2	1	4	4	4	5	4	3		2	1	1	4	2	2	2	1	4	1	1	1	4	1	1	1	2	1	1	3	3	1	2	3	4	2	1	2	2	1	1	4		1	1
349	1	22		5	5	2	1	4	4	4	5	4	3		2	1	1	2	2	2	1	4	1	1	1	4	1	1	1	2	1	1	3	3	1	2	3	4	4	2	1	2	2	1	1	4		1	1
350	1	21		4	4	4	4	4	4	4	4	4	4		4	4	4	4	4	4	4	4	4	4	4	3	4	3	4	3	3	3	4	3	3	4	4	3	4	3	4	3	4	3	4	4		1	1
351	1	21		4	1	2	4	5	5	5	5	5	4		4	3	5	4	5	5	4	5	5	4	4	5	4	4	4	5	4	4	5	4	4	5	4	4	5	4	4	5	5	5	4	5		1	4
352	1	20		5	4	1	1	3	3	3	3	3	3		5	4	2	5	2	2	1	1	3	1	1	1	2	1	1	1	5	2	3	3	2	2	1	1	1	1	1	1	5	1	1	5		2	1
353	1	22		5	5	1	1	5	1	5	4	4	3		4	4	4	4	4	4	4	4	4	4	4	4	4	4	4	4	4	4	4	4	4	4	4	4	4	4	4	4	4	4	4	4		4	4
354	1	21		5	5	1	1	4	4	4	5	4	4		1	1	1	1	4	1	1	1	1	1	1	2	1	1	2	2	2	1	2	1	1	1	1	1	1	1	1	1	1	2	1	2		1	1
355	1	22		5	5	1	1	4	4	4	5	4	4		1	1	1	1	4	1	1	1	1	1	1	2	1	1	2	2	2	1	2	1	1	1	1	1	1	1	1	1	1	2	1	2		1	1
356	1	21		5	5	1	1	5	3	4	4	4	4		1	4	1	5	2	1	1	1	1	1	1	1	1	1	1	1	1	1	1	1	1	1	1	1	1	1	1	1	2	1	1	1		1	1
357	1	21		5	5	1	1	5	5	5	5	5	5		5	1	4	5	1	4	1	1	5	1	1	1	1	1	1	1	1	1	1	1	1	1	1	1	4	1	1	1	3	1	1	3		1	1
358	2	23		5	5	1	2	3	4	3	3	3	3		3	4	3	4	3	4	2	3	3	1	1	2	2	3	3	2	1	3	2	4	3	3	1	3	4	3	1	1	3	3	2	4		1	1
359	1	22		5	5	1	1	3	4	4	5	5	5		2	2	3	4	4	2	1	1	3	2	2	2	2	1	2	2	1	1	1	2	1	1	1	2	2	2	1	1	1	1	1	1		1	1
360	1	23		5	1	2	5	3	4	3	3	3	3		4	3	4	3	4	2	3	3	1	1	2	2	3	3	2	1	3	2	4	3	3	1	3	4	3	1	1	3	3	2	4	1		1	1
361	1	21		5	5	1	1	5	5	5	5	5	5		4	3	4	5	2	2	1	4	2	2	1	4	5	2	4	2	2	2	2	4	1	1	1	3	4	4	3	2	2	2	1	4		1	1
362	1	22		4	3	1	3	3	3	3	3	3	3		2	3	2	3	3	4	1	2	3	2	2	2	1	3	4	2	1	3	4	4	3	2	2	2	4	4	2	1	2	1	1	3		2	1
363	1	21		4	4	2	3	3	4	4	4	3	4		3	3	3	3	3	3	1	2	2	2	2	2	2	2	1	2	2	2	2	2	2	1	2	2	2	2	2	2	2	2	2	2		1	1
364	1	21		4	4	2	3	4	4	4	4	4	4		3	3	3	3	3	2	1	2	2	2	2	2	2	2	1	2	2	2	2	2	2	1	2	2	2	2	2	2	2	2	2	2		1	1
365	1	22		5	5	1	1	5	5	5	5	5	5		4	2	3	4	5	3	1	1	5	2	1	1	3	1	2	2	3	1	1	4	5	1	1	1	3	1	1	1	3	2	2	4		1	1
366	1	22		5	5	5	5	5	5	5	5	5	5		2	2	2	2	2	2	2	2	2	2	1	1	1	2	2	1	2	2	2	2	2	2	2	2	2	2	1	1	1	1	1	1		1	1
367	1	21		5	5	5	5	5	5	5	5	5	5		5	5	5	5	5	5	5	5	5	5	5	5	5	5	5	5	5	5	5	5	5	5	5	5	5	5	5	5	5	5	5	5		4	4
368	2	24		5	5	1	1	5	5	5	5	5	5		5	1	1	1	5	5	5	1	1	1	1	1	1	1	1	1	1	1	1	1	1	1	1	1	1	1	1	1	1	1	1	1		1	1
369	1	21		5	5	1	1	5	5	5	5	5	5		1	1	3	3	1	1	1	1	1	1	1	1	1	1	1	1	1	1	1	1	1	1	1	1	1	1	1	1	1	1	1	1		1	1
370	1	22		4	5	2	2	5	3	3	3	4	3		3	3	2	5	4	3	2	2	2	4	3	2	2	2	2	3	2	2	1	2	3	4	2	2	3	3	2	2	3	2	1	4		1	1
371	1	22		5	5	1	1	5	1	5	5	5	5		2	2	2	4	2	2	1	1	4	2	2	2	4	2	1	1	1	1	1	4	4	1	1	1	4	1	2	2	4	1	1	4		1	1
372	1	21		5	4	5	2	2	3	3	3	4	4		4	3	2	5	4	3	2	2	2	4	3	2	1	1	1	1	1	1	4	1	5	1	1	4	2	3	3	1	1	3	2	1		1	1
373	1	22		5	5	1	1	4	5	5	5	5	5		5	4	4	2	3	4	1	1	5	1	1	1	1	1	1	1	2	1	1	1	1	1	1	1	3	1	1	1	3	1	1	1		2	1
374	1	21		5	5	5	1	5	3	5	5	5	5		4	1	3	5	2	2	1	1	3	1	1	1	1	1	1	1	2	1	1	1	1	1	1	1	3	1	4	1	1	1	1	1		1	1
375	1	21		5	5	1	1	4	3	3	3	4	3		2	2	1	2	2	1	1	1	2	1	1	1	1	2	1	1	2	1	1	1	1	1	1	1	2	1	1	1	2	1	1	1		1	1
376	1	18		4	4	1	2	3	3	4	4	3	3		3	1	1	4	3	2	3	3	2	2	1	2	2	2	3	3	2	3	1	2	2	2	2	2	2	2	1	2	2	2	2	3		1	1
377	1	18		5	5	2	3	4	3	3	3	4	3		2	4	1	2	1	2	1	1	3	3	1	1	1	1	1	4	2	1	1	1	1	1	3	2	2	1	1	1	2	1	1	2		2	1
378	1	19		5	5	1	1	4	3	3	3	4	3		1	1	1	2	1	1	1	1	1	1	1	1	1	1	1	1	1	1	1	1	1	1	1	1	2	1	1	1	1	1	1	3		1	1
379	2	18		5	5	1	1	5	3	5	3	5	5		1	1	1	5	5	1	3	1	1	1	1	1	1	1	3	1	3	1	1	5	1	1	1	1	1	1	1	1	1	1	1	1		1	1
380	1	19		3	4	1	2	3	4	3	3	2	4		2	1	2	2	1	1	2	1	1	1	1	1	1	1	3	2	1	1	1	3	3	1	1	2	2	1	1	2	1	1	1	1		1	1
381	1	19		5	4	1	1	5	3	4	4	4	4		2	1	1	4	2	2	1	1	2	1	1	1	1	1	1	1	1	1	1	1	2	2	1	1	2	2	1	1	2	1	1	2		1	1
382	1	16		5	5	1	2	5	4	2	2	4	2		2	3	1	3	4	4	4	2	2	2	1	1	1	2	4	2	1	2	1	4	1	1	1	1	4	4	1	1	2	1	1	2		4	1
383	1	18		5	5	1	1	5	4	5	5	5	5		1	1	1	1	1	1	1	1	1	1	1	1	1	1	2	1	1	1	1	1	1	1	1	1	1	1	1	1	1	1	1	1		1	1
384	1	16		5	4	3	3	3	4	4	4	5	5		5	5	4	4	4	2	2	5	5	5	4	5	5	5	5	5	5	4	5	5	5	5	3	3	5	5	5	5	5	5	5	5		1	1
385	1	18		5	5	1	1	5	3	3	3	3	3		2	1	1	3	2	1	1	1	1	1	1	2	1	2	1	3	3	2	1	3	1	1	1	2	1	2	1	1	3	1	1	3		1	1
386	1	19		5	4	4	1	4	3	4	3	3	4		3	3	2	2	3	2	4	2	2	3	1	3	2	3	3	3	3	2	3	2	1	2	2	2	2	1	1	2	1	1	1	2		2	1
387	1	18		4	4	2	2	4	4	3	3	3	4		3	2	2	3	4	3	1	3	2	3	2	2	2	2	2	3	2	1	1	2	2	1	3	1	2	1	1	2	2	1	1	2		1	1
388	2	17		5	5	1	2	2	2	4	2	4	4		2	2	1	3	2	2	1	1	2	1	1	2	2	1	3	4	2	1	1	1	1	1	1	1	3	2	1	2	3	1	1	2		1	1
389	2	18		5	5	1	1	5	3	3	3	3	3		3	4	1	1	2	2	1	1	1	1	1	1	1	1	1	3	3	1	1	3	1	1	1	1	3	3	1	1	1	1	1	3		1	1
390	1	19		5	4	1	3	2	3	4	4	4	4		2	3	1	3	3	2	1	1	2	1	1	1	2	1	1	2	1	1	1	5	1	1	1	3	2	1	1	1	1	1	1	1		1	1
391	1	18		5	5	1	1	5	3	4	4	4	4		3	2	2	2	5	1	2	2	1	1	1	1	1	2	3	1	1	1	2	2	1	1	3	1	1	1	1	2	1	1	1	2		1	1
392	2	18		4	4	2	2	4	2	3	3	4	3		2	2	2	2	2	2	2	2	1	1	1	1	1	1	1	2	1	1	1	1	1	1	1	1	1	1	1	1	1	1	1	1		1	1
393	2	18		5	5	1	4	4	2	1	3	2	2		4	2	2	2	3	2	2	1	2	2	1	2	3	1	2	5	4	2	2	4	1	1	1	1	3	2	1	2	3	1	1	4		1	1
394	2	18		5	5	1	1	4	2	3	3	4	2		2	1	1	1	1	2	1	1	1	1	1	1	1	1	1	1	1	1	1	1	1	1	1	1	1	1	1	1	2	1	1	2		1	1
395	2	18		5	5	1	1	5	1	2	2	5	2		1	1	1	1	1	1	1	1	1	1	1	1	1	1	1	1	1	1	1	1	1	1	1	1	1	1	1	1	1	1	1	1		1	1
396	2	18		3	3	2	4	2	2	2	2	3	2		2	2	2	1	1	1	1	2	2	2	2	2	2	2	2	3	1	1	1	5	4	1	2	3	3	3	1	1	1	1	1	5		2	1
397	2	18		5	5	1	1	5	1	5	5	5	4		1	1	1	1	3	3	1	1	1	1	1	4	3	1	3	3	1	1	1	5	4	1	2	3	3	3	1	1	1	1	1	5		2	1
398	2	19		5	5	1	1	5	4	4	4	4	4		1	1	1	1	3	2	1	1	1	1	1	1	1	1	1	1	1	1	1	2	1	1	2	1	2	1	1	1	1	1	1	1		1	1
399	2	18		4	4	1	1	4	4	4	5	5	4		2	3	1	2	2	3	3	1	2	2	1	1	4	1	3	3	1	2	1	1	4	1	2	2	3	4	1	1	3	1	1	3		1	1
400	2	18		5	5	1	3	4	3	3	3	4	3		2	2	2	3	2	2	1	2	3	1	1	2	4	2	3	3	2	1	2	3	4	1	2	1	2	2	1	2	3	1	1	4		1	1
401	2	18		4	4	1	1	4	3	4	3	2	3		1	1	1	2	2	1	1	2	2	1	1	3	2	2	2	2	2	1	1	2	2	1	2	3	2	1	1	2	2	1	1	2		1	1
402	1	19		4	5	1	2	4	4	4	3	3	4		2	2	1	4	2	2	1	1	3	1	1	1	2	1	1	2	2	1	1	5	1	2	1	3	3	3	1	1	4	2	1	4		1	1
403	1	19		5	5	1	1	3	3	3	3	5	5		4	2	1	3	3	3	1	1	3	2	1	3	3	3	2	2	2	2	2	3	3	2	2	1	4	1	2	2	4	3	3	4		1	1
404	1	18		5	4	1	2	4	3	5	5	5	5		1	2	1	2	3	2	2	1	2	2	1	2	4	3	3	1	1	2	4	4	4	2	2	2	4	3	4	2	4	2	2	4		1	1
405	1	18		4	3	1	2	3	2	4	2	1	3		5	4	3	5	2	2	5	1	4	3	1	1	1	1	2	3	5	1	1	1	1	1	1	1	4	2	1	1	1	1	1	3		2	1
406	2	18		5	5	1	1	5	3	4	4	4	4		1	1	1	1	2	3	1	1	2	1	1	1	1	1	2	2	1	1	1	4	1	1	1	3	1	1	1	1	1	1	1	1		1	1
407	1	18		5	5	1	1	4	3	3	3	4	3		1	1	1	1	1	1	1	1	1	1	1	1	3	3	4	2	1	1	1	3	5	1	1	1	3	1	1	1	1	1	1	1		1	1
408	1	18		4	4	1	2	4	2	4	4	4	3		1	3	1	1	2	1	1	1	1	1	1	1	1	1	1	1	1	1	1	5	1	1	1	4	1	1	1	1	1	1	1	1		1	1
409	1	18		4	4	1	1	4	4	4	4	5	5		1	2	1	5	4	3	1	1	2	1	1	2	3	2	3	2	2	1	2	4	4	1	2	1	3	2	1	1	2	1	1	4		2	1
410	1	18		5	5	1	1	5	3	3	2	4	3		4	2	1	2	4	3	2	1	3	2	1	1	1	2	3	2	3	1	1	2	4	1	1	2	3	2	1	1	3	2	1	3		2	1
411	1	18		4	4	2	3	2	4	3	3	4	3		4	2	1	4	2	5	5	1	4	2	1	1	5	1	3	3	2	1	1	5	4	1	2	1	3	2	2	2	2	2	2			4	1
412	1	18		4	4	1	2	5	2	4	3	3	3		1	2	2	2	3	2	1	1	2	1	1	2	2	1	2	3	2	2	1	3	1	1	2	2	1	2	1	2	3	1	2	4		1	1
413	1	17		5	5	1	1	5	3	3	3	5	3		4	2	2	3	4	1	1	1	3	2	1	1	1	1	1	1	5	1	1	2	1	1	1	1	3	2	1	1	1	1	1	1		1	1
414	1	19		5	5	1	1	5	3	2	5	3	2		1	1	1	1	1	1	1	1	1	1	1	1	1	1	5	2	2	1	1	1	1	1	2	1	1	1	1	1	1	1	1	1		1	1
415	1	18		5	5	1	1	5	5	5	5	5	5		1	1	1	1	1	1	1	1	1	1	1	1	1	1	1	1	1	1	1	1	1	1	1	1	1	1	1	1	1	1	1	1		1	1
416	1	18		5	5	1	1	5	4	4	4	4	4		1	1	1	1	1	1	1	1	1	1	1	1	1	1	1	1	1	1	1	1	1	1	1	1	1	1	1	1	1	1	1	1		1	1
417	1	17		5	5	1	1	5	3	3	3	4	3		1	2	1	2	2	1	1	1	1	1	1	1	1	2	2	2	1	2	1	2	2	2	2	2	2	2	2	2	2	2	2	2		1	1
418	1	19		5	5	4	3	3	4	4	3	4	5		2	2	1	3	2	1	1	2	1	1	1	2	1	1	2	2	1	1	1	1	2	1	1	2	1	1	1	1	2	2	2	1		1	1
419	1	18		5	3	2	3	2	3	4	2	2	4		4	4	2	2	2	2	2	2	4	2	1	1	1	1	2	2	2	2	2	2	2	1	1	1	3	2	1	1	1	1	1	2		1	1
420	1	17		3	3	1	1	2	4	4	4	3	4		4	2	1	2	2	2	1	1	3	1	1	1	1	1	3	2	2	1	1	4	1	1	1	1	3	2	1	2	2	1	1	3		1	1
421	1	18		5	5	1	2	5	3	4	4	3	3		4	4	3	2	2	4	5	1	5	4	2	2	2	3	4	3	4	1	1	2	2	1	4	3	4	3	1	1	1	1	4	3		2	1
422	1	18		5	4	4	5	4	5	5	3	4	4		2	3	2	2	2	3	1	2	2	1	2	2	1	2	2	1	2	2	1	2	1	2	2	1	2	1	1	2	1	2	2	1		1	1
423	1	18		5	4	1	2	3	3	3	3	3	4		4	4	2	3	4	3	1	2	3	3			1	2	3	1	2	2	2	3	3	1	3	1	2	2	2	2	1	2	2	4		2	1
424	2			5	5	1	1	5	5	5	5	5	5		3	1	1	3	4	2	1	1	1	1	1	1	3	1	1	1	1	1	1	1	1	1	1	1	4	2	1	1	1	1	1	4		1	1
425	2	18		5	4	1	1	4	3	4	4	4	4		2	2	1	3	2	1	2	1	2	2	1	1	1	1	2	1	2	1	1	2	1	1	2	2	2	1	1	1	1	1	1	1		1	1
426	2	18		5	5	1	1	5	4	3	5	4	4		2	3	2	2	3	1	3	1	4	1	1	1	2	1	3	1	2	1	1	3	1	1	1	1	1	1	1	1	2	1	1	1		1	1
427	1	18		5	5	1	1	5	2	4	4	5	4		2	2	2	4	2	1	1	1	2	2	1		2	3	1	2	1	1	1	1	2	1	1	4	2	2	1	1	1	1	1	1		1	1
428	1	18		3	3	1	5	3	2	3	2	2	3		2	1	2	2	1	2	4	1	2	1	1	1	1	5	3	1	1	2	1	1	1	1	4	2	5	2	1	1	4	1	1	4		1	1
429	1	18		5	4	1	2	4	3	3	3	3	3		3	3	2	2	2	2	3	1	3	2	1	1	2	3	3	3	3	2	2	3	3	2	2	2	3	2	1	2	3	1	2	3		2	1
430	1	18		4	5	2	2	4	2	2	2	3	3		2	2	2	2	3	2	2	2	2	2	1	1	3	2	2	2	1	2	1	2	2	2	2	2	2	2	1	2	2	1	1	1		1	1
431	1	18		5	4	1	2	3	3	3	3	3	2		3	2	2	3	3	3	1	1	1	1	1	1	1	1	2	2	1	2	1	2	1	2	1	2	3	2	1	2	2	1	1	2		1	1
432	1	19		5	5	1	1	3	5	5	4	4	3		5	4	1	1	2	1	1	1	3	2	1	1	2	3	2	2	1	1	1	1	1	2	3	1	1	3	1	1	3	2	1	5		1	2
433	1	19		5	5	1	4	4	4	4	3	4	3		2	1	1	4	2	2	1	1	3	1	1	1	1	1	4	2	1	1	1	1	1	1	1	1	2	1	1	1	2	1	1	1		2	1
434	1	20		5	3	5	4	3	4	4	3	4	5		4	4	5	4	4	4	3	4	5	4	3	4	4	2	4	3	4	3	4	3	3	2	1	2	4	4	2	4	3	1	1	2		2	1
435	1	19		5	4	1	1	4	4	5	4	5	5		2	2	1	2	2	1	1	1	1	1	1	1	2	1	4	1	1	1	1	1	1	1	1	2	4	2	1	1	1	1	1	1		1	1
436	1	19		4	5	2	2	5	2	2	4	2	2		4	4	4	4	4	1	4	4	2	2	2	2	2	2	2	2	2	2	1	4	2	2	2	2	2	2	1	2	4	2	2	1		1	1
437	2	19		5	4	5	2	4	3	4	3	4	4		4	5	4	2	4	2	1	1	1	1	1	3	2		2	1	1	1	1	2	3		4	3	4	3	1	2	3	4	2	3		2	1
438	2	20		5	5	1	5	5	5	5	5	5	5		2	1	1	2	3	3	3	1	1	1	1	1	1	1	1	1	1	1	1	1	1	1	1	1	3	1	1	2	1	1	1	2		1	1
439	1	19		5	4	1	1	5	2	4	2	4	5		2	2	1	3	1	1	1	1	1	1	1	4	1	1	1	1	1	1	1	2	1	1	1	1	3	1
440	2	19		5	5	1	5	5	5	5	5	5	5		2	1	1	2	3	3	3	1	1	1	1	1	1	1	1	1	1	1	1	1	1	1	1	1	3	1	1	2	1	1	1	2		1	1
441	1	18		5	5	1	1	5	3	3	3	3	3		2	2	2	3	2	3	1	1	1	1	1	2	1	1	1	1	1	1	1	3	3	1	1	2	3	1	1	1	1	1	1	3		1	1
442	1	20		5	5	1	1	5	1	5	5	5	4		1	1	1	2	5	1	1	1	1	1	1	1	1	1	1	1	1	1	1	1	1	1	1	1	1	1	1	1	1	1	1	1		1	1
443	1	17		5	5	1	2	4	2	4	3	4	3		4	3	1	5	3	3	5	3	3	3	2	3	3	4	4	3	4	2	2	5	3	2	4	2	3	3	2	3	3	2	3	3		2	1
444	1	18		5	3	1	1	5	3	3	3	4	5		2	4	1	4	5	4	2	2	4	1	1	1	1	2	4	2	1	1	1	5	4	3	3	4	3	2	2	3	4	2	1	5		2	1
445	2	19		4	4	1	2	4	4	4	4	4	4		2	2	2	4	3	3	2	1	2	1	1	2	2	1	2	2	3	1	1	3	1	1	1	1	3	1	1	1	2	1	1	2		1	1
446	2	18
447	2	19		5	5	1	1	5	3	4	4	4	4		4	2	1	2	2	2	1	1	1	1	1	1	1	1	2	2	1	1	1	4	2	2	2	1	2	2	1	2	2	1	1	1		2	1
448	1	19		5	5	1	1	5	4	4	4	4	4		2	2	3	3	2	1	1	1	3	1	1	1	2	3	2	3	2	1	1	4	1	1	1	2	1	1	1	1	2	1	1	3		1	1
449	1	18		5	4	4	3	3	3	3	3	3	4		5	3	3	1	1	2	1	1	5	1	1	3	2	1	1	5	1	1	1	5	3	2	1	1	5	3	1	1	1	1	1	3		1	1
450	1	17		5	5	1	2	5	3	4	2	2	3		3	2	2	2	2	1	1	1	1	1	1	1	1	1	2	1	2	1	1	1	1	1	1	1	1	1	1	1	1	1	1	1		1	1
451	1	19		5	5	1	1	3	5	5	3	3	5		4	1	2	4	1	4	1	1	5	3	1	1	1	1	5	1	4	1	1	1	4	1	4	1	5	1	1	1	1	1	1	1		2	1
452	1	18		5	5	1	1	5	3	3	3	3	3		3	3	3	1	1	1	3	1	1	1	1	1	1	1	1	1	1	1	1	1	1	1	1	1	1	1	1	1	1	1	1	1		1	1
453	1	17		5	4	1	1	4	5	3	3	3	3		2	3	2	1	3	1	1	1	2	2	1	2	1	3	4	2	2	1	1	5	1	2	1	3	2	2	1	2	1	1	1	1		2	1
454	1	17		5	5	1	1	5	2	4	4	3	3		2	2	2	2	2	2	3	1	1	1	1	1	1	1	2	1	4	1	1	1	3	1	4	1	1	1	1	1	1	1	1	1		4	1
455	1	19		5	5	2	1	5	1	4	3	4	4		3	2	1	1	2	1	1	1	3	1	1	1	1	1	3	3	1	1	1	5	1	1	2	1	1	1	1	1	1	1	1	3		1	1
456	1	18		5	4	2	2	4	3	3	3	3	3		4	2	3	5	4	2	3	2	3	3	2	2	4	1	4	3	2	1	1	4	4	1	3	2	2	3	1	1	1	1	1	3		4	1
457	1	19		5	5	1	1	5	3	4	2	3	4		2	2	2	2	2	2	4	1	2	2	1	2	2	1	3	3	3	2	1	4	1	1	1	3	2	2	1	1	2	1	1	2		2	1
458	1	18		5	5	1	1	5	3	5	1	5	3		4	2	2	1	3	3	1	2	5	1	1	1	1	1	3	1	4	1	1	1	4	1	3	3	2	1	1	1	1	1	1	3		1	1
459	1	19		5	5	1	1	4	3	3	3	4	4		4	4	1	1	1	1	3	1	4	2	1	1	1	1	1	1	4	1	1	2	1	1	1	1	2	2	1	1	1	1	1	1		1	1
460	1	18		5	5	2	3	3	3	4	3	4	3		4	4	2	2	2	1	4	2	3	2	1	1	2	3	3	3	4	2	2	4	3	4	2	3	4	4	1	1	1	1	1	2		4	1
461	1	19		4	3	2	4	3	3	3	3	3	4		1	4	2	4	2	2	1	1	1	1	2	2	2	2	3	2	1	1	2	1	5	2	1	2	2	2	2	2	4	3	1	5		1	1
462	1			5	5	5	1	5	5	5	5	5	5		1	1	1	5	5	1	1	1	1	1	1	1	1	1	1	1	1	1	1	1	1	1	1	1	1	1	1	1	1	1	1	1		1	1
463	1	18		5	5	1	4	4	4	4	5	4	2		2	2	2	2	1	3	3	3	2	3	2	1	1	1	2	2	1	1	1	1	1	1	2	1	2	4	1	1	1	1	1	1		1	1
464	1	19		5	4	5	5	5	4	4	5	5	4		3	3	1	2	4	2	1	1	1	1	2	1	1	2	1	2	1	1	1	1	1	1	1	1	2	1	1	1	2	1	2	2		1	1
465	1	19		5	5	1	2	4	2	2	2	5	4		3	4	4	4	2	4	1	2	2	2	1	2	2	1	4	1	3	2	1	4	2	1	1	1	3	2	1	1	2	1	1	2		1	1
466	1	18		5	4	1	1	5	3	4	3	4	3		2	2	2	4	4	4	2	2	2	2	2	2	2	3	3	2	1	1	2	2	2	3	2	2	3	2	1	1	2	2	1	2		1	1
467		18		5	5	1	1	5	2	4	4	4	4		1	1	1	1	2	1	1	2	1	1	1	2	1	2	2	1	1	1	1	1	1	1	1	1	3	2	1	1	1	1	1	2		2	1
468	2	17		5	5	1	1	5	4	5	5	5	5		2	1	1	1	1	1	1	1	1	1	1	1	1	1	1	5	1	1	1	1	1	1	1	1	3	1	1	1	1	1	1	1		1	1
469	2	18		5	5	1	1	5	3	5	5	5	5		1	2	1	2	2	2	1	1	2	1	2	1	2	1	1	2	2	1	1	2	2	1	1	3	4	2	2	1	2	1	1	2		1	1
470	1	18		4	4	2	4	2	1	2	2	3	3		1	1	1	2	3	3	3	2	1	1	1	1	2	1	3	2	1	1	1	4	2	1	1	1	2	3	1	1	1	1	1	1		1	1
471	1	18		5	4	1	1	4	4	4	4	4	4		2	2	2	2	1	2	2	1	4	1	1	2	2	1	3	2	2	1	2	3	2	1	2	1	2	3	1	1	1	1	1	1		1	1
472	1	18		5	4	1	1	4	4	4	4	4	3		5	4	2	4	3	3	1	1	4	3	1	2	3	1	2	1	1	1	1	3		1	2	2	2	2	1	1	1	1	1	1		1	1
473	1	19		5	5	1	1	5	4	4	3	4	4		1	3	3	3	4	3	2	2	4	3	1	2	2	2	4	2	1	1	2	2	1	1	3	1	2	2	1	1	3	2	1	3		1	1
474	2	18		4	4	1	1	4	3	4	4	5	4		2	3	2	2	3	2	1	1	1	1	1	2	1	1	2	1	1	1	1	4	1	1	1	1	3	1	1	1	2	1	1	2		1	1
475	2	18		5	5	5	1	1	5	3	3	4	4		2	2	2	3	1	2	1	1	1	1	1	1	1	1	1	1	1	1	1	1	1	1	1	1	1	1	1	1	1	1	1	3		1	1
476	2	19		5	5	1	1	5	3	3	3	4	3		3	1	3	3	1	1	1	2	1	1	1	1	1	2	1	1	1	1	5	1	1	1	1	1	1	1	1	1	1	1	1	1		1	1
477	2	18		5	5	2	3	3	2	2	2	5	5		3	2	2	5	2	2	5	2	5	2	2	2	2	2	1	1	1	1	1	1	1	1	1	1	1	1	1	1	1	1	1	1		1	1
478	1	18		5	5	1	5	5	5	5	5	5	5		2	2	4	4	2	2	2	1	2	1	3	1	1	1	2	1	3	1	1	1	1	1	1	1	2	1	1	1	1	1	1	1		1	1
479	2	18		4	4	1	4	2	2	4	4	4	4		2	1	1	1	1	1	2	1	4	1	1	1	1	1	1	1	1	1	1	1	1	1	1	1	1	2	1	1	1	1	1	1		1	1
480	2	18		5	5	1	2	4	3	4	3	4	4		3	3	2	4	2	2	1	1	3	2	1	1	1	1	3	1	2	1	1	1	1	1	2	2	3	2	1	2	3	1	1	2		1	1
481	2	18		5	5	1	3	5	5	5	4	5	4		4	3	3	1	1	1	1	1	1	1	1	1	1	1	1	1	1	1	1	1	1	1	1	1	4	4	1	1	1	1	1	1		1	1
482	2	18		5	4	1	2	4	4	4	2	4	4		4	3	2	2	2	2	2	2	2	2	1	2	3	2	3	2	2	2	2	4	3	2	2	2	3	3	1	2	2	2	2	3		2	1
483	1	18		5	5	1	1	5	5	5	5	5	5		1	1	1	1	1	1	1	1	1	1	1	1	1	1	1	1	1	1	1	1	1	1	1	1	1	1	1	1	1	1	1	1		1	1
484	1	18		4	4	1	2	4	3	2	2	2	3		2	2	2	2	2	2	2	2	2	2	2	2	2	2	3	1	2	2	2	2	2	2	2	2	2	2	1	1	1	1	1	1		1	1
485	1	18		4	4	2	1	4	4	4	4	4	4		3	4	2	4	2	1	1	2	5	2	1	2	4	3	4	2	2	2	1	4	2	1	1	2	2	2	2	2	2	1	1	2		1	1
486	2	17		5	5	1	1	5	3	3	4	5	4		2	2	1	3	3	2	1	1	4	1	1	1	1	1	4	1	2	1	1	1	2	1	1	1	2	1	1	1	2	1	1	4		1	1
487	2	18		5	5	1	2	2	2	4	3	4	3		2	2	1	3	2	2	4	3	2	2	2	1	1	3	1	4	1	1	1	2	1	1	2	2	4	2	1	1	1	2	2	3		1	1
488	2	20		4	4	2	3	3	3	3	3	3			4	1	1	2	3	3	1	1	1	1	1	1	1	1	1	1	1	1	1	1	1	1	1	1	3	3	1	1	1	1	1	1		1	1
489	2	18		5	4	1	2	4	3	3	3	4	3		3	2	2	3	4	3	2	1	5	1	1	1	2	1	3	2	3	3	2	2	1	1	1	1	4	4	2	1	2	2	1	2		1	1
490	2	18		5	5	1	1	5	5	5	5	5	5		2	2	2	3	2	2	1	1	4	3	2	1	3	2	5	3	2	3	1	1	1	1	2	1	1	1	1	1	1	1	1	3		1	1
491		18		5	5	1	1	5	4	5	5	5	5		2	1	1	1	1	1	1	1	1	1	1	1	1	1	1	1	1	1	1	1	1	1	1	1	1	1	1	1	1	1	1	1		1	1
492	2	17		5	5	1	1	5	1	5	5	5	5		1	1	1	1	1	1	1	1	1	1	1	1	1	1	3	1	1	1	1	1	1	1	1	1	4	1	1	1	1	1	1	1		1	1
493	2	19		2	2	2	5	2	1	1	2	1	1		2	1	1	5	1	1	5	3	4	1	1	1	1	1	3	1	1	1	1	5	4	1	3	3	3	1	1	3	4	1	1	4		2	1
494	2	19		5	5	1	1	5	5	3	3	4	5		1	1	1	3	3	1	1	1	1	1	1	3	3	1	3	1	1	1	1	3	3	1	1	3	3	2	1	1	3	1	1	4		1	1
495	2	18		5	5	1	1	5	5	5	5	5	5		4	2	2	2	2	2	1	1	2	1	1	1	2	1	2	1	3	1	1	4	2	1	1	1	2	2	1	1	2	1	1	2		1	1
496	2	21		4	4	2	2	4	4	4	4	4	4		3	2	3	3	4	2	1	2	1	1	1	3	1	1	1	1	1	1	2	5	1	1	1	3	1	1
497	2	18		5	5	1	1	5	4	4	3	4	4		3	3	2	2	1	1	1	1	3	2	1	1	1	1	2	2	1	1	1	1	1	1	1	1	3	1	1	1	2	1	1	1		1	1
498	2	18		5	5	1	4	2	4	4	4	4	4		3	2	1	2	2	4	2	2	4	3	1	1	2	1	2	1	2	1	1	4	4	1	1	3	4	3	1	1	4	1	1	2		1	1
499	2	18		4	4	1	2	3	3	3	3	3	3		2	3	2	2	3	4	2	2	3	2	2	2	1	2	2	1	1	1	1	1	2	1	2	1	3	2	1	1	1	1	1	1		1	1
500		17		5	5	1	4	4	3	4	4	4	3		4	2	2	2	3	3	2	2	3	1	1	2	2	1	3	1	2	1	1	1	1	1	1	1	3	2	1	1	3	1	1	3		1	1
501	2	18		5	5	1	2	3	3	4	4	4	3		1	1	1	1	3	1	1	1	1	1	1	1	2	1	2	1	1	1	1	1	1	1	1	1	1	1	1	1	1	1	1	1		1	1
502	2	19		5	5	1	1	5	4	4	4	4	4		2	2	3	2	2	3	1	1	1	1	1	1	1	1	1	1	1	1	1	1	1	1	1	1	3	1	1	1	1	1	1	1		1	1
503	2	19		5	5	1	1	4	2	4	4	4	4		2	2	1	2	4	2	1	1	1	1	1	1	1	1	1	4	2	1	1	2	2	1	1	1	2	1	1	1	1	1	1	1		1	1
504	2	18		5	5	1	2	4	1	5	5	5	3		3	2	1	1	2	1	1	1	1	1	1	1	1	1	1	1	1	1	1	1	1	1	1	1	1	4	1	1	1	1	1	3		1	1
505	2	19		4	5	1	5	5	3	3	3	4	4		4	3	3	3	3	2	1	1	2	1	1	1	1	1	2	2	2	1	1	1	1	1	1	1	2	2	1	1	2	2	2	2		1	1
506	1	18		5	5	1	1	5	3	3	4	4	3		3	2	2	2	2	2	3	3	5	2	1	2	2	3	3	4	2	2	2	4	2	2	2	2	3	2	2	2	2	3	2	4		2	1
507	1	18		5	4	1	1	5	3	5	4	4	4		1	1	1	1	2	2	1	2	1	1	1	1	1	1	1	2	1	1	1	5	2	1	1	2	3	2	1	1	3	2	2	2		1	1
508	1	17		5		1	1	5	5	5	5	5	5		1	1	1	1	5	1	1	1	1	1	1	1	1	1	1	1	1	1	1	1	1	1	1	1	1	1	1	1	1	1	1	1		1	1
509	2	18		5	5	1	1	5	4	4	5	5	5		4	1	2	5	3	2	1	1	4	1	1	1	2	1	2	1	1	1	1	5	1	1	1	1	3	3	1	1	2	1	1	3		1	1
510	2	18		5	5	2	3	4	4	2	2	4	4		4	3	4	4	3	2	2	3	3	2	2	2	2	2	2	2	2	3	3	3	3	3	3	3	4	4	2	2	2	2	2	2		1	1
511	2	18		5	5	1	5	5	3	5	3	5	5		3	5	1	1	1	1	1	1	4	1	1	1	1	1	2	1	1	1	1	5	1	1	1	1	1	1	1	1	1	1	1	1		1	1
512	2	18		5	5	5	5	5	5	5	5	5	5		1	1	1	1	1	1	1	1	1	1	1	1	1	1	1	1	1	1	1	1	1	1	1	1	1	1	1	1	1	1	1	1		1	1
513	2	18		4	4	4	2	4	4	4	4	4	4		3	2	2	4	2	2	2	2	4	2	2	2	3	2	3	4	2	2	2	4	2	2	2	4	2	2	1	2	2	2	2	2		1	1
514	2	18		5	5	1	1	5	4	5	5	5	5		1	1	1	1	1	1	1	1	1	1	1	1	1	1	5	4	1	1	1	1	1	1	1	1	1	1	1	1	1	1	1	1		1	1
515	2	17		5	5	1	1	5	5	5	5	5	5		1	1	1	1	1	1	1	1	1	1	1	1	1	1	1	1	1	1	1	1	1	1	1	1	1	1	1	1	1	1	1	1		1	1
516	2	17		5	5	1	1	4	3	5	5	5	5		1	3	4	5	1	1	1	1	1	3	1	1	1	1	1	1	1	1	1	1	3	2	2	2	2	1	1	2	1	1	1	1		2	1
517		19		5	4	2	3	4	2	4	4	4	4		1	2	1	3	2	2	2	2	1	1	1	2	4	2	2	2	2	1	1	1	1	1	1	1	1	1	1	1	1	1	1	1		1	1
518	2	19		5	5	1	1	5	5	5	5	5	5		1	1	1	1	1	1	1	1	1	1	1	1	1	1	1	1	1	1	1	1	1	1	1	1	1	1	1	1	1	1	1	1		1	1
519	2	19		4	4	2	3	4	4	4	4	4	4		4	2	2	3	2	3	2	2	2	2	2	2	2	2	2	2	2	2	2	2	2	2	2	2	2	2	2	2	2	2	2	2		1	1
520	2	19		5	5	1	3	3	3	3	3	3	3		1	1	1	5	1	1	1	1	1	1	1	1	1	1	1	1	1	1	1	1	1	1	1	1	3	1	1	1	1	1	1	1		1	1
521	2	20		5	4	1	1	4	4	4	4	4	2		4	2	1	4	2	2	1	1	3	1	1	1	1	1	2	1	1	1	1	1	1	1	1	1	3	1	1	1	3	1	1	3		1	1
522		20		4	4	3	2	3	4	4	4	4	3		4	3	4	3	3	4	1	4	2	2	1	1	1	2	1	1	1	1	2	2	1	1	1	1	2	1	2	2	1	1	1	1		2	1
523		21		5	5	1	1	5	5	5	5	5	5		2	3	1	1	2	1	1	1	1	1	1	1	1	1	1	1	1	1	1	1	1	1	1	1	1	1	1	1	1	1	1	1		1	1
524	2	20		5	5	1	1	5	5	5	5	5	5		3	1	1	3	2	2	1	1	3	2	1	1	1	1	3	1	2	1	1	4	1	1	1	1	2	1	1	1	1	1	1	1		1	1
525	2	21		4	4	4	3	3	3	4	4	4	5		4	4	4	3	3	4	1	4	2	2	1	1	2	1	1	1	1	2	2	1	1	1	1	2	1	1	2	2	1	1	1	1		2	1
526	2	19		4	4	1	3	4	4	4	4	4	4		2	2	2	3	3	2	1	2	2	2	1	2	2	2	2	2	1	2	2	2	2	2	1	3	3	3	1	2	2	2	1	3		1	1
527	2	21		3	4	1	5	2	1	5	3	3	3		5	3	3	3	2	3	5	3	5	5	1	1	3	1	5	3	1	1	1	3	3	1	5	3	3	3	1	1	1	1	1	3		3	1
528	2	19		5	5	1	2	5	4	5	5	5	5		1	1	1	3	3	3	1	1	2	1	1	1	2	1	1	1	1	1	1	1	1	1	1	1	3	1	1	1	1	1	1	1		1	1
529	2	20		5	5	5	5	4	4	4	4	4	4		3	3	4	2	4	3	2	2	3	2	2	2	2	2	2	2	2	2	2	2	2	2	2	2	2	2	2	2	2	2	2	2		1	1
530	2	20		4	4	2	2	3	2	3	3	3	3		2	1	2	3	2	2	2	2	2	2	1	2	1	2	2	2	2	2	2	2	2	2	2	2	2	1	1	1	1	1	1	1		1	1
531	2			5		1	5	5	5	5	5	5	5		1	1	1	1	1	1	1	1	1	1	1	1	1	1	1	1	1	1	1	1	1	1	1	1	1	1	1	1	1	1	1	1		1	1
532		19		5	5	1	1	5	5	5	3	5	5		3	2	3	3	2	2	1	1	4	3	2	2	2	1	2	1	1	1	1	1	1	1	1	3	3	1	1	1	1	1	3	1		1	1
533	2	20		5	5	5	5	5	5	5	5	5	5		5	5	5	5	5	5	5	5	5	5	5	5	5	5	5	5	5	5	5	5	5	5	5	5	5	5	5	5	5	5	5	5		1	1
534	2	20		4	4	2	2	4	2	2	4	4	3		4	1	2	5	2	2	4	1	4	2	1	1	2	2	4	1	1	1	1	4	2	1	2	1	3	4	1	1	1	1	1	2		2	1
535	2	19		4	4	2	2	4	4	4	4	2	4		3	2	2	2	2	2	1	1	1	1	1	1	1	1	4	1	4	1	1	4	1	1	1	1	3	2	1	1	1	1	1	2		1	1
536	2	19		5	5	1	1	5	3	4	4	5	5		3	3	2	4	3	2	3	2	3	2	2	2	4	2	2	2	2	2	1	4	4	1	3	2	4	3	1	2	2	1	2	4		1	1
537	2	19		4	4	2	2	4	3	4	4	4	3		2	1	2	3	3	4	3	2	1	1	1	1	2	1	3	1	1	1	1	3	1	1	1	1	3	3	2	1	2	1	1	2		1	1
538	2	19		5	5	1	1	4	4	5	5	5	5		2	2	2	2	3	3	2	2	3	2	2	2	2	2	2	2	2	2	2	2	2	2	2	2	3	3	1	2	2	1	1	3		1	1
539	2	19		5	5	1	1	4	4	4	4	4	5		3	2	2	4	2	2	1	1	1	1	1	1	2	2	2	2	2	2	2	2	2	2	2	2	3	2	1	1	1	2	2	3		1	1
540	2	19		5	5	1	1	4	4	4	4	4	5		3	2	2	4	2	2	1	1	1	1	1	1	2	2	2	2	2	2	2	2	2	2	2	2	3	2	1	1	1	2	2	3		1	1
541	2	18		5		1	1	4	3	4	3	4	3		3	1	1	2	3	3	1	1	1	1	1	1	3	1	1	1	2	1	1	2	1	1	1	1	1	1	1	1	2	1	1	2		1	1
542	2	19		5	5	2	2	4	4	4	4	4	5		1	2	1	3	2	2	1	1	1	1	1	1	1	1	1	1	1	1	1	1	1	1	1	1	2	1	1	1	1	1	1	1		1	1
543	2	19		5	5	1	1	5	4	5	5	5	5		2	1	1	2	2	1	1	1	1	1	1	1	1	1	1	1	1	1	1	1	1	1	1	1	1	1	1	1	2	1	1	1		1	1
544	2	20		5	5	2	4	3	3	4	4	4	3		4	1	2	2	2	2	3	1	2	2	1	2	2	1	3	2	4	2	1	2	1	1	1	2	4	2	1	1	2	1	1	2		2	1
545	2	19		5	5	1	1	5	4	4	3	4	4		2	3	3	4	4	2	1	4	3	1	1	1	2	1	1	3	1	1	1	2	1	1	1	1	1	3	1	1	2	1	1	1		1	1
546	1	19		4	4	2	2	3	2	3	2	3	2		2	3	3	4	2	4	1	2	2	2	1	4	2	2	1	1	2	2	2	3	2	2	1	2	3	2	2	3	1	2	1	3		1	1
547	2	19		5	5	3	4	5	3	4	5	5	5		3	3	2	3	2	2	1	2	2	1	1	1	2	2	2	2	2	1	1	2	1	1	1	1	2	2	1	1	1	1	1	2		1	1
548	2	19		5	5	1	1	4	4	4	4	5	3		3	2	2	3	2	2	1	2	2	2	2	1	2	1	3	2	2	1	1	2	3	1	2	1	3	5	2	2	3	1	1	3		1	1
549	2	19		5	5	1	1	5	5	5	5	5	5		1	1	1	1	1	2	1	1	3	1	1	1	1	1	1	1	1	1	1	1	1	1	1	1	2	2	1	1	1	1	1	1		1	1
550	1	19		5	5	2	4	4	2	3	2	4	4		2	3	2	4	3	3	2	2	4	2	1	1	2	1	3	2	2	2	1	2	1	1	3	2	3	2	1	1	2	2	1	2		2	1
551	2	19		4	4	2	2	4	4	3	3	3	4		3	2	2	3	2	3	3	2	3	2	1	2	1	2	3	1	2	2	2	4	2	1	1	1	3	2	1	1	2	1	1	2		1	1
552	2	19		4	3	2	3	3	2	4	3	2	3		2	3	1	4	4	2	1	1	4	1	1	2	1	1	1	2	2	1	1	3	3	1	2	1	2	2	1	1	2	1	1	2		2	1
553	2	19		4	4	2	2	3	2	3	3	4	3		3	4	2	3	4	3	3	2	3	2	1	1	2	3	3	1	2	1	1	4	4	2	2	2	4	2	1	1	3	2	2	3		1	1
554	2	19		5	5	1	1	5	3	4	3	4	3		3	3	1	1	3	2	3		3	2	1	2	2	3	4	4	3	3	2	3	3	2	2	2	3	2	1	2	2	2	1	2		1	1
555	2	20		5	4	1	2	3	3	3	3	4	4		4	2	1	3	2	1	1	1	3	2	1	2	3	2	3	3	3	2	1	4	2	1	3	3	3	2	1	1	3	1	1	3		1	1
556	2	19		5	5	1	2	4	5	5	3	4	5		3	5	2	2	3	3	2	2	4	2	2	2	3	1	3	3	3	3	1	3	1	1	1	1	2	4	1	2	2	1	1	2		1	1
557	2	21		5	5	1	1	4	4	4	4	4	4		2	3	1	2	3	2	1	2	2	3	2	2	3	2	3	4	2	2	2	3	3	4	4	1	3	2	1	1	3	1	1	2		1	1
558	2	21		4	4	2	2	3	3	3	3	2	3		3	3	2	4	2	3	1	2	2	1	1	2	2	2	4	4	2	1	1	2	1	2	1	1	3	4	1	2	2	2	2	3		2	1
559	1	20		5	5	4	3	5	5	3	5	5	5		2	3	1	3	3	3	1	2	2	1	1	2	2	3	4	2	1	1	1	2	1	1	1	1	3	1	1	1	3	1	1	1		1	1
560	2	19		5	5	5	5	5	3	3	4	5	5		3	4	2	2	2	2	1	1	1	1	1	1	4	2	1	1	1	2	2	1	1	1	2	1	1	1	1	2	1	1	1	2		1	1
561	2	20		5	5	1	5	5	5	5	5	5	5		2	3	2	4	2	2	1	1	2	2	2	2	2	2	2	2	2	2	2	2	2	1	1	2	2	2	1	2	2	2	2	2		1	1
562		20		5	5	1	2	5	1	3	3	4	3		3	1	1	5	4	2	1	1	1	2	1	1	2	1	1	2	1	1	1	3	3	2	1	1	3	1	1	1	2	1	1	3		1	1
563		19		5	4	1	2	3	4	5	2	3	4		4	2	1	2	2	1	1	1	2	2	1	1	2	1	1	1	1	1	1	1	1	2	2	1	2	3	1	1	2	1	1	2		1	1
564	1	20		5	4	1	2	3	3	3	3	3	3		3	4	2	5	2	2	4	1	4	2	2	2	2	1	4	1	2	2	2	4	2	1	2	1	4	2	2	1	2	1	1	4		3	1
565	1	20		4	4	2	2	4	3	2	2	4	3		2	2	2	2	3	2	1	2	2	2	2	2	2	2	2	2	1	2	2	3	2	2	2	2	3	3	2	2	2	2	2	2		2	1
566	1	19		5	5	1	1	5	5	5	5	5	5		5	2	1	4	1	4	5	2	5	2	1	1	1	1	1	1	5	2	2	4	2	1	1	1	4	4	1	1	1	1	1	2		2	1
567	2	19		5	5	1	1	5	4	5	5	5	5		5	5	2	5	4	4	1	1	2	1	1	1	4	2	2	1	3	1	1	4	3	1	1	2	4	2	1	2	3	1	1	4		1	1
568	2	20		4	4	1	3	3	2	4	3	3	4		2	2	2	3	2	2	1	1	2	2	2	1	2	1	1	2	2	1	2	3	3	1	1	2	3	2	2	2	1	1	1	2		1	1
569	2	18		5	5	2	2	4	4	4	3	3	4		3	3	2	3	3	2	1	3	3	2	2	2	2	3	2	2	2	2	2	3	3	2	2	2	3	2	2	2	2	2	2	2		1	1
570	2			4	5	1	2	4	4	4	4	4	4		5	4	3	3	4	1	1	1	2	1	1	1	2	3	3	2	1	1	1	3	1	1	1	1	3	2	1	1	1	1	1	4		1	1
571	2	18		5	5	1	1	5	3	3	3	3	3		4	4	4	5	4	3	1	1	1	1	1	1	1	1	1	1	1	1	1	1	1	1	1	1	1	1	1	1	1	1	1	1		1	1
572	1	19		5	5	1	1	5	4	4	4	4	4		4	4	3	2	2	1	1	2	4	2	1	1	4	1	2	2	3	2	3	4	2	1	2	2	4	4	1	1	4	1	1	4		1	1
573	1	20		5	5	1	1	5	3	4	4	5	3		1	1	1	5	1	1	1	1	1	1	1	1	1	1	1	2	1	1	1	1	1	1	1	1	2	1	1	1	4	1	1	4		2	1
574	1	19		5	5	1	1	4	2	4	4	4	4		4	1	2	2	1	2	1	2	2	2	1	2	2	4	4	4	3	2	2	1	1	2	3	2	4	2	1	1	2	2	1	3		2	1
575	1	19		5	5	1	5	5	2	5	5	2	3		4	5	1	5	5	5	1	1	1	4	1	3	1	4	4	1	2	2	3	5	1	4	1	1	4	4	1	2	5	2	3	5		1	1
576	2	19		4	5	2	1	4	3	4	2	3	4		1	1	1	3	2	2	1	2	1	1	1	1	2	1	2	1	1	2	1	1	2	1	1	2	2	2	1	1	2	1	1	2		1	1
577	2	18		5	5	1	1	5	4	5	2	4	4		4	1	1	2	1	1	3	1	4	1	1	1	1	1	4	1	1	1	1	5	1	1	1	2	1	2	1	1	1	1	1	2		1	1
578	2	20		5	5	1	1	5	3	5	4	2	4		2	2	1	1	5	3	2	1	3	1	1	1	2	1	3	2	4	2	1	2	2	1	2	1	3	1	1	2	2	1	1	2		1	1
579	2	20		5	5	1	1	5	5	5	5	5	5		3	2	1	3	2	2	1	1	2	1	1	1	1	1	3	1	1	1	1	2	1	1	1	1	1	1	1	1	1	1	2	1		1	1
580	2	19		5	5	1	1	4	3	5	5	5	5		4	3	1	4	1	3	2	2	2	2	1	1	1	2	3	2	2	1	1	1	1		2	2	3	1	1	1	1	1	1	1		1	1
581	2	19		4	3	2	3	2	3	4	3	3	3		1	2	2	3	4	3	1	2	3	2	2	2	2	2	3	3	1	1	1	3	3	2	2	2	3	3	2	2	2	2	2	2		1	1
582	1	19		5	5	1	1	3	3	4	3	5	5		5	3	1	3	3	3	3	1	2	1	1	2	1	1	3	2	2	1	1	1	5	1	3	2	3	3
583		19		5	5	5	5	5	5	5	5	5	5		3	2	2	2	2	2	2	2	2	2	2	2	2	3	1	2	3	1	1	3	1	2	2	3	2	1	2	1	2	2	1	3		2	1
584	2	18		5	5	1	2	4	3	3	4	4	4		2	2	2	3	2	2	1	2	2	2	2	2	2	2	2	2	2	2	2	3	2	1	2	2	3	2	1	2	2	1	1	3		1	1
585	2	19		5	5	2	2	4	3	3	4	4	3		1	1	1	3	1	1	1	2	2	1		1	1	1	1	1	1	1	1	1	1	1	1	1	1	2	1	1	2	1	1	2		1	1
586	2	19		4	4	4	3	4	3	4	4	4	3		1	1	1	3	2	2	1	1	1	1	1	1	1	1	1	1	1	1	1	1	1	1	1	1	2	2	1	1	1	1	1	1		2	1
587	2	19		5	5	5	1	5	4	5	5	5	5		5	2	1	3	1	1	1	1	1	1	1	2	2	1	1	2	2	1	1	2	1	1	1	1	1	2	1	1	2	1	1	3		1	1
588	2	19		4	4	2	2	4	2	3	3	3	3		2	2	2	1	2	3	2	1	2	2	1	1	4	2	4	2	2	2	2	1	2	1	2	1	4	4	1	1	2	1	1	3		1	1
589	1	19		5	5	1	1	4	3	4	4	2	3		1	1	2	3	3	3	3	3	3	3	3	1	1	2	2	1	1	1	1	1	1	1	1	1	3	3	1	1	1	1	1	1		2	1
590	1	19		4	3	1	2	3	3	3	3	4	4		4	2	3	5	3	2	3	1	3	1	1	1	1	1	2	2	2	1	2	4	2	1	1	2	3	3	1	1	2	1	1	2		2	1
591	1	19		5	4	1	1	4	3	3	3	2	3		3	2	1	4	1	2	1	1	1	2	1	1	1	1	1	1	2	1	2	1	1	1	1	1	5	3	1	1	3	1	1	3		1	1
592	2	20		5	5	1		5	5	5	5	5	5		2	2	2	2	2	2	1	1	1	1	1	1	1	1	1	1	1	1	1	1	1	1	1	1	1	1	1	1	1	1	1	1		1	1
593	2	20		5	5	1	1	4	3	5	3	3	4		1	1	1	3	3	3	1	2	1	1	1	1	3	1	1	1	1	1	1	1	1	1	1	1	1	1	1	1	1	1	1	2		1	1
594	2	19		5	5	1	2	4	3	4	4	4	3		1	1	2	2	1	2	4	1	4	1	1	1	1	1	2	1	1	1	1	1	2	1	2	4	2	3	1	1	1	2	1	3		1	1
595		20		5	4	1	3	4	3	3	4	3	3		3	1	1	2	3	2	1	1	1	1	1	1	1	2	2	1	1	1	1	2	2	1	1	1	3	2	1	1	1	1	1	3		1	1
596	2	18		5	5	1	1	4	3	4	3	4	3		3	1	3	5	4	4	1	3	4	2	1	2	1	1	1	1	2	1	1	4	4	1	1	4	5	4	3	1	1	1	1	4		1	1
597	2	19		5	4	1	5	5	4	5	4	5	5		2	1	1	2	2	2	1	1	1	1	2	1	2	1	1	1	1	1	1	1	1	1	1	1	1	1	1	1	1	1	1	1		1	1
598	2	19		4	4	1	2	4	4	4	4	4	4		2	4	3	1	2	4	2	1	2	3	1	1	1	1	5	1	2	2	2	3	1	1	2	2	4	3	1	1	1	1	1	2		1	1
599	2	19		5	5	2	4	4	2	4	4	3	4		2	2	1	2	4	4	2	1	1	1	2	2	2	2	2	1	2	1	2	4	1	2	2	2	4	3	1	1	1	2	2	3		2	1
600	1	20		5	3	1	2	2	3	4	3	4	4		4	1	1	3	1	2	2	1	2	2	1	1	1	2	2	1	2	1	1	5	1	2	2	2	2	4		3	1	1	1	1		2	1
601	1	20		5	5	1	1	5	5	5	5	3	4		4	4	4	2	3	3	5	2	4	4	1	1	2	1	3	1	4	3	1	3	3	3	3	1	5	5	1	2	3	2	2	4		3	1
602	1	19		5	5	1	2	5	3	4	4	2	3		2	3	2	3	2	4	2	1	2	2	1	1	1	1	3	2	1	3	1	3	3	2	3	3	3	2	1	1	2	1	3	2		2	1
603	2			5	5	1	1	5	5	5	5	5	5		2	1	1	4	4	1	3	1	1	1	1	1	1	1	3	1	1	1	1	5	3	1	3	1	1	1	1	1	3	1	1	3		1	1
604	2	19		5	5	1	2	4	4	4	4	4	4		1	3	1	2	2	1	2	1	2	1	1	1	1	1	1	1	1	1	1	1	1	1	1	1	1	2	1	1	1	1	1	1		2	1
605	2	18		5	5	1	2	5	4	4	4	5	5		2	2	1	3	4	3	2	1	3	1	1	1	2	2	4	2	1	1	1	4	1	1	2	1	3	3	1	1	2	1	1	2		1	1
606	2	19		5	5	1	2	4	4	4	4	4	4		2	1	2	2	4	4	5	1	3	1	1	2	2	1	3	2	2	1	1	5	1	1	2	1	3	2	1	1	1	1	1	1		1	1
607	1	19		4	5	1	1	4	3	4	4	4	4		4	2	2	4	4	4	4	1	5	2	1	1	2	2	4	2	2	1	1	4	1	2	2	4	4	4	1	2	2	1	1	1		2	1
608	1	19		5	5	1	1	5	5	5	5	5	5		3	3	3	3	3	3	3	3	3	3	3	3	3	3	3	3	3	3	3	3	3	3	3	3	3	3	2	3	3	3	3	3		1	1
609	2	19		5	4	1	1	4	4	3	4	4	4		2	1	1	2	3	2	2	1	3	1	1	1	2	2	3	1	1	1	1	3	1	1	2	1	2	1	1	1	1	1	1	2		1	1
610	2	19		5	5	1	1	5	4	5	5	5	5		3	2	2	4	4	2	2	2	3	2	1	2	3	2	2	1	3	3	2	5	3	1	1	3	4	1	1	2	3		1	1		2	1
611	2	19		5	5	1	2	4	4	4	4	4	4		2	2	2	2	2	4	1	2	2	2	2	3	3	2	4	2	2	2	2	4	3	2	2	1	4	4	1	2	2	2	1	3		1	1
612	2	19		5	5	1	1	3	4	5	5	4	3		1	2	2	1	2	3	1	1	1	1	1	1	1	1	1	1	1	1	1	1	1	1	1	1	3	1	1	1	1	1	1	1		1	1
613	1	20		4	4	1	1	4	4	4	4	4	4		3	2	2	4	3	4	1	2	2	1	1	1	2	2	2	2	2	3	2	3	4	2	2	2	4	4
614	2	19		5	5	1	1	5	5	5	5	5	5		5	5	5	1	1	1	1	3	1	1	1	1	1	1	1	1	1	1	1	5	5	1	1	1	1	1	1	1	1	1	1	1		1	1
615	1	19		3	2	2	3	2	2	3	3	3	3		4	2	2	4	2	2	3	1	3	3	1	2	2	2	3	1	2	1	1	5	2	1	3	2	3	2	1	2	2	1	1	4		1	1
616	2	19		5	5	1	1	5	5	5	5	5	5		1	1	2	1	2	1	1	1	1	1	1	1	1	1	1	1	1	1	1	1	1	1	1	1	1	1	1	1	1	1	1	1		2	1
617	2	19		5	5	1	1	5	5	5	5	5	5		1	1	1	1	1	1	1	1	1	1	1	1	1	1	1	1	1	1	1	1	1	1	1	1	1	1	1	1	1	1	1	1		1	1
618	2	19		5	5	1	2	5	4	4	2	3	4		4	4	4	1	2	2	1	1	4	2	1	1	2	2	2	2	1	3	2	3	4	2	1	5	4	4	2	1	3	1	1	4		1	1
619	2	20		4	4	1	4	3	3	4	4	4	4		2	1	1	1	1	2	1	1	2	1	1	2	1	1	2	1	1	1	1	4	1	1	1	1	3	1	1	1	2	1	1	3		1	1
620	1	20		5	1	1	4	3	3	4	4	4	4		4	4	3	1	2	2	3	1	3	1	1	1	2	2	3	3	3	2	2	1	2	2	1	3	3	2	1	2	1	2	1	2		2	1
621	2	19		5	5	1	2	3	3	4	3	4	3		3	1	1	4	2	2	2	2	3	2	1	1	1	1	1	1	1	1	1	4	1	1	1	1	3	1	1	1	1	1	1	1		1	1
622	2	19		5	5	1	1	5	5	5	5	5	5		1	1	1	1	1	1	1	1	1	1	1	1	1	1	1	1	1	1	1	1	1	1	1	1	1	1	1	1	1	1	1	1		1	1
623	2	19		5	5	1	2	4	3	4	4	5	4		2	3	1	4	2	3	2	1	3	1	1	1	1	1	4	1	2	1	1	5	3	1	3	1	3	2	1	1	1	1	1	1		2	1
624	2	19		4	4	1	3	2	3	3	3	2	3		4	1	1	4	2	3	3	2	3	2	1	1	1	1		4	1	1	1	1	1	1	3	1	4	4	1	1	1	1	1	1		1	1
625	2	19		5	4	1	2	4	3	4	3	4	4		2	2	1	2	2	3	1	1	1	1	1	2	2	2	1	1	1	1		2	2	1	1	2	1	1	1	1	1	1	1	2		1	1
626	2	18		4	1	4	3	3	3	4	3	4	4		2	3	4	3	4	1	1	3	2	2	2	2	2	2	3	3	1	1	4	2	1	1	1	4	4	1	1	2	1	1	3	2		1	1
627	2	18		4	5	1	2	5	3	4	4	4	3		1	4	1	2	3	3	2	1	2	1	1	1	3	1	2	1	2	1	1	5	2	1	2	2	2	2	1	1	1	1	1	1		1	1
628	1	18		5	5	1	2	4	3	4	3	4	3		5	5	1	2	4	3	4	3	4	3	3	3	1	3	3	2	1	3	2	2	1	1	1	2	2	2	1	1	1	3	1	2		1	1
629	1	19		5	5	1	1	5	4	4	4	4	5		2	3	2	2	4	2	1	2	3	2	1	2	4	4	4	2	2	3	3	3	4	2	1	3	2	2	2	4	3	1	3	1		1	1
630	1	18		5	5	2	3	4	3	4	3	4	2		3	2	3	3	4	3	4	2	4	3	1	2	2	1	3	2	3	2	2	4	2	2	2	3	4	3	1	2	2	2	1	2		1	1
631	1	19		4	3	4	5	4	3	4	5	4	4		4	3	4	3	4	3	4	3	3	3	3	4	4	4	3	5	4	4	3	4	4	3	5	4	5	4	4	3	4	3	4	4		1	1
632	1	19		5	5	1	1	5	3	3	3	4	3		4	3	3	2	5	2	2	2	2	2	2	2	2	2	2	3	2	1	2	1	1	1	1	1	2	1	1	2	1	1	1	1		1	1
633		19		4	4		1	4	4	4	3	4	4		3	2	2	2	4	2	2	2	2	2	2	2	2	2		3	2	1	1	4	3	2	2	4	2	2	2	2	3	2	2	3		2	1
634	2	19		5	5	5	1	5	4	4	4	4	4		4	4	1	4	3	3	1	1	1	2	1	2	1	1	1	1	1	1	1	5	1	1	1	2	3	1	1	2	2	1	1	1		1	1
635	2	17		5	5	1	2	4	3	3	3	4	4		4	3	1	2	1	3	2	1	2	1	1	1	1	3	2	3	2	1	1	3	1	1	2	3	2	2	1	1	1	1	1	1		1	1
636	2	18		5	5	1	1	5	3	4	4	4	3		4	4	1	2	5	4	1	1	4	1	1	1	4	1	4	2	5	2	1	4	1	1	1	1	5	3	1	1	2	1	1	2		1	1
637	2	18		5	5	1	1	5	3	5	5	5	5		1	1	2	3	2	1	1	1	1	1	1	1	1	1	1	1	1	1	1	3	1	1	1	1	3	1	1	1	1	1	1	1		1	1
638	2	18		5	5	1	1	5	1	5	5	5	4		3	2	2	2	2	2	1	1	2	1	1	1	1	1	1	1	1	1	1	4	1	1	1	1	1	4	1	1	1	1	1	1		1	1
639		19		5	5	1	1	5	5	5	5	5	5		1	4	2	3	4	1	1	1	1	1	1	1	1	1	3	3	3	1	3	5	4	1	4	3	2	3	1	1	2	3	1	4		1	1
640	1	19		5	5	1	2	4	5	5	5	5	5		1	4	3	2	2	1	1	1	1	2	1	2	3	3	3	2	2	2	1	3	2	1	1	2	3	3	2	2	3	1	1	2		1	1
641	1	19		5	5	1	2	4	1	2	2	4	2		4	2	2	3	4	2	1	1	4	2	1	2	2	1	4	4	2	3	1	2	1	1	1	2	2	2	2	2	2	1	1	3		1	1
642	2	17		5	5	1	1	3	3	3	3	3	4		2	3	1	2	2	1	1	1	1	1	1	1	3	1	4	1	4	1	1	5	2	1	1	4	3	1	1	1	2	1	1	4		1	1
643	2	18		5	5	1	1	5	1	5	5	5	5		2	2	1	4	1	1	1	1	1	1	1	1	1	1	1	1	1	1	1	2	1	1	2	4	3	1	1	1	1	1	1	1		1	1
644	2	18		5	5	1	1	5	5	5	5	5	4		3	1	1	2	1	3	4	1	1	3	1	1	1	1	5	1	2	1	1	1	3	1	2	1	3	3	1	2	2	1	1	3		1	1
645	2	18		5	5	1	1	5	3	3	3	4	4		2	1	1	2	1	1	2	1	1	1	1	1	1	1	3	2	1	1	1	1	1	1	1	1	2	1	1	1	1	1	1	1		1	1
646	1	19		5	5	1	1	5	3	4	3	4	4		3	3	2	2	3	2	1	1	3	2	1	1	1	2	2	1	2	2	2	2	2	2	1	2	2	2
647	2	18		4	4	1	1	3	3	3	4	3	4		1	1	1	3	1	1	1	1	1	1	1	1	1	1	3	1	1	1	1	4	1	1	1	1	2	2	1	1	3	1	1	3		1	1
648	2	19		4	4	2	2	4	3	3	4	4	3		2	2	2	2	2	4	1	2	2	1	1	2	2	1	2	2	2	1	1	4	2	1	1	4	2	2	1	2	2	1	2	3		1	1
649	2	18		5	5	1	1	5	2	4	4	5	5		2	2	2	2	2	2	4	2	2	2	2	1	1	1	4	2	1	2	1	2	1	1	3	2	2	2	2	2	3	1	1	2		1	1
650		19		5	5	1	1	5	4	4	4	3	4		2	2	2	2	4	2	1	2	2	2	1	2	2	2	2	2	2	1	1	2	1	1	1	1	4	2	1	2	2	2	2	2		1	1
651	1	18		5	5	1	1	5	3	4	4	5	4		2	3	1	2	2	2	1	1	2	2	1	1	1	1	1	1	1	2	1	2	1	1	2	2	2	2	1	2	2	2	1	3		1	1
652	2	18		5	5	5	1	5	4	4	4	4	4		2	3	1	3	3	2	1	1	1	1	1	1	1	1	1	1	1	1	1	1	1	1	1	1	1	1	1	1	1	1	1	1		1	1
653	2	18		5	5	1	1	5	5	5	5	5	5		3	3	2	3	3	1	1	1	1	1	1	1	1	1	1	1	1	1	1	1	1	1	1	1	1	1	1	1	1	1	1	1		1	1
654		18		5	5	1	3	5	4	4	4	3	4		3	1	1	3	2	1	1	1	1	1	1	1	2	2	2	2	1	1	1	3	3	1	1	1	2	1	1	1	2	1	1	3		1	1
655	2	18		5	5	1	1	5	4	4	4	4	4		3	1	1	2	3	1	1	1	1	1	1	1	2	1	1	1	2	1	1	4	1	1	1	4	2	1	1	2	2	1	1	3		1	1
656		18		5	5	1	1	4	3	3	3	4	3		2	3	4	3	4	2	1	2	2	1	1	2	2	3	3	3	2	2	2	4	2	2	1	2	3	1	2	2	2	1	2	3		1	1
657	1	17		5	4	1	2	4	3	4	4	4	4		4	4	2	4	3	2	1	1	3	3	1	2	1	1	4	3	3	1	1	4	1	1	1	4	3	2	2	2	1	1	1	1		2	1
658	1	18		5	5	1	1	5	3	5	4	5	5		5	4	1	1	5	4	1	1	3	1	1	1	1	1	1	1	1	1	1	5	1	1	1	1	4	1	1	1	2	1	1	5		2	1
659	1	18		5	5	1	1	4	4	4	4	4	4		3	3	2	2	2	2	1	1	3	2	1	2	1	3	3	1	1	1	1	1	2	1	1	1	3	1	1	2	1	1	1	3		2	1
660	1	18		5	5	3	5	5	2	5	5	5	4		1	1	1	5	5	1	5	1	5	1	1	1	1	1	5	1	1	1	1	5	1	1	1	1	1	1	1	1	1	1	1	1		2	1
661	1	18		5	5	1	1	5	3	3	3	4	3		1	1	1	1	1	1	1	1	1	1	1	1	1	1	1	1	1	1	1	1	1	1	1	2	3	2	1	1	1	1	1	1		1	1
662	1	18		4	4	1	2	4	3	3	2	2	3		2	4	2	2	3	2	4	2	4	4	2	2	3	2	4	4	4	2	2	4	2	2	3	2	3	3	1	2	2	2	2	2		2	1
663	1	18		5	5	1	1	5	4	4	4	4	3		2	2	2	2	4	1	1	1	4	1	1	2	1	2	3	1	1	1	1	1	1	1	1	3	1	1	1	1	1	1	1	1		2	1
664	1	17		5	5	1	1	5	5	5	3	5	4		3	2	2	5	3	1	5	1	5	5	1	2	1	1	5	3	3	3	4	4	2	1	5	2	4	3	2	3	5	2	1	5		2	1
665	1	18		5	5	1	2	4	4	4	4	4	4		2	2	1	5	5	2	1	1	1	1	1	2	2	2	3	2	1	1	1	4	4	2	2	1	3	2	1	2	2	1	1	2		2	1
666	1	19		5	4	1	1	5	2	4	3	5	5		1	2	1	5	2	1	5	1	3	1	1	1	1	1	2		4	1	1	1	1	1	2	1	1	1	1	1	1	1	1	5		2	1
667	2	18		4	5	1	1	4	5	4	4	4	5		1	1	1	1	2	2	1	1	1	1	1	1	1	1	1	1	1	1	1	1	1	1	1	1	1	1	1	1	1	1	1	2		1	1
668	2	18		5	5	1	1	5	1	2	2	3	3		1	1	1	3	2	1	1	1	5	1	1	1	1	1	1	1	1	1	1	5	1	1	1	5	1	1	1	1	1	1	1	1		1	1
669		17		5	5	1	1	5	3	5	5	5	3		1	1	1	1	2	1	1	1	1	1	1	1	1	1	1	1	1	1	1	4	1	1	1	1	1	1	1	1	3	1	1	3		1	1
670	1	18		5	5	1	1	5	5	5	5	5	5		1	1	1	1	1	1	1	1	1	1	1	2	1	1	2	2	1	1	1	1	1	1	2	1	1	1	1	1	2	1	1	2		1	1
671	2	20		5	4	1	1	4	3	3	4	4	3		4	2	2	2	4	2	1	1	3	1	1	2	2	2	2	2	2	2	1	1	1	1	1	1	1	1	1	1	2	2	1	2		1	1
672	1	19		5	3	1	4	2	1	4	4	4	3		2	3	1	4	2	3	4	1	1	1	1	2	2	4	4	1	1	1	1	2	3	3	3	1	4	2	1	1	1	1	1	3		2	1
673	2	18		5	5	1	1	5	4	4	4	4	4		2	2	2	2	2	2	1	1	3	1	1	2	2	2	2	2	2	2	2	4	2	2	1	1	1	1	1	1	2	1	1	3		1	1
674	2	18		1	1	2	3	2	3	4	1	2	2		1	1	2	3	2	3	4	1	2	2	1	1	2	1	1	1	2	1	1	1	2	1	1	2	2	1	1	2	2	1	1	2		2	1
675	2	19		5	5	1	1	3	3	4	4	5	4		3	2	2	3	2	3	1	1	1	1	1	1	2	1	1	1	1	1	1	1	1	1	1	2	2	1	1	1	1	1	1	1		1	1
676	2	18		5	5	1	2	5	2	5	4	5	5		2	1	1	3	4	1	1	1	2	1	1	1	2	1	2	1	1	2	1	1	1	1	1	1	2	1	1	1	1	1	1	2		1	1
677	2	18		5	4	1	2	5	3	4	3	4	3		2	4	2	3	2	2	1	1	1	1	2	1	1	2	3	2	1	1	1	4	1	1	1	2	1	1	1	1	1	1	1	2		1	1
678	2	17		5	5	1	1	4	3	4	4	4	4		2	3	1	2	2	2	2	2	2	2	1	2	2	2	2	1	2	1	1	2	2	1	1	2	1	3	1	1	1	1	1	1		1	1
679	2	18		5	5	1	1	5	5	5	5	5	5		5	1	1	3	3	3	3	3	3	3	1		5	1	3	3	3	3	1	1	1	1	1	1	5	3	1	1	5	1	1	5		1	1
680	2	18		4	4	2	2	3	4	3	4	3	4		3	2	2	3	3	3	2	2	2	2	2	2	2	2	2	3	3	2	2	3	2	2	2	2	2	2	2	2	2	2	2	2		1	1
681	2	19		5	5	1	1	5	4	4	5	4	4		3	2	2	2	2	1	2	1	3	1	1	1	1	1	3	3	3	1	1	4	1	1	2	1	3	2	1	1	2	1	1	3		1	1
682	2	19		5	4	1	1	4	4	4	4	5	4		3	3	1	2	3	3	1	1	3	1	1	1	2	1	3	1	2	1	1	1	2	1	2	2	2	2	1	1	1	1	1	2		1	1
683	1	17		4	3	1	2	2	2	2	2	2	2		3	2	2	4	2	3	2	1	2	1	1	2	1	2	4	1	2	2	2	5	3	2	1	1	2	2	1	2	1	1	1	4		2	1
684				3	1	1	5	1	1	1	1	1	1		5	5	1	5	1	5	5	1	1	1	1	1	5	1	5	1	1	1	1	5	1	1	1	1	5	1	1	1	1	1	1	1		2	1
685	2	18		5	5	1	2	4	3	3	3	3	3		3	2	1	2	3	1	1	1	3	2	1	1	1	1	1	1	1	1	1	4	1	1	1	3	3	2	1	1	1	1	1	1		1	1
686	2	18		5	5	1	4	4	3	2	3	3	3		1	1	1	3	3	1	3	3	2	2	2	1	1	2	5	4	4	1	1	4	5	1	3	4	3	3	1	3	3	2	3	3		1	1
687	2	18		5	5	1	3	4	3	3	3	4	3		5	4	4	3	2	1	1	1	1	1	1	1	1	1	1	1	1	1	1	4	1	1	1	3	3	2	1	1	1	1	1	1		1	1
688	2	18		4	4	1	1	3	2	4	4	4	4		4	3	2	2	1	2	1	1	2	1	1	1	1	1	1	1	3	1	1	3	1	1	1	1	3	2	1	1	1	1	1	3		1	1
689	2	19		5	5	5	4	4	4	4	4	4	4		1	1	1	4	1	1	1	1	4	1	1	1	1	1	2	1	2	1	1	5	1	1	4	3	1	1	1	1	1	1	1	1		1	1
690	1	19		5	5	1	1	5	3	5	3	2	5		4	4	1	3	1	2	1	1	3	2	1	1	1	1	1	1	1	1	1	1	1	1	1	1	4	4	1	1	1	1	1	1		1	1
691	2			5	3	1	2	2	2	3	3	3	3		4	3	4	3	3	3	2	2	4	2	2	3	3	4	4	2	2	2	2	2	3	2	3	4	5	4	2	2	3	2	2	3		1	1
692	2	18		5	5	1	1	4	3	3	3	4	4		3	2	2	2	2	3	1	1	1	1	1	1	2	2	2	2	1	1	1	2	1	1	1	1	2	2	1	1	1	1	1	2		1	1
693	2	18		4	4	1	2	5	4	4	3	4	4		3	4	3	3	3	3	1	2	1	1	1	1	2	2	2	2	1	1	1	1	2	1	2	2	3	2	2	2	2	1	1	2		1	1
694	2	19		5	5	1	1	4	3	4	3	4	4		1	1	5	2	2	1	1	1	1	1	1	1	1	1	2	2	1	1	1	5	1	1	1	1	2	1	1	1	1	1	1	1		1	1
695	1	18		5	4	1	1	5	4	5	5	5	5		3	1	1	1	3	1	1	2	2	1	1	1	3	3	3	3	3	1	1	4	3	1	1	1	1	1	1	1	1	1	1	3		1	1
696	2	18		5	5	1	1	5	4	4	5	5	5		1	2	1	1	4	4	1	1	1	1	1	1	1	1	1	1	1	1	1	1	1	1	1	1	3	2	1	1	2	1	1	4		2	1
697	1	19		5	5	1	2	5	3	5	4	4	5		2	3	2	3	3	3	2	1	3	3	1	1	2	1	2	1	2	1	1	5	3	2	3	4	3	3	1	1	2	1	1	2		3	1
698	2	19		5	5	1	1	5	4	5	5	5	5		1	2	1	1	1	1	1	1	1	1	1	1	1	1	1	4	1	1	1	1	1	1	1	1	3	1	1	1	1	1	1	1		1	1
699		19		4	3	3	4	3	4	5	2	1	1		5	4	3	2	1	2	3	4	5	4	3	2	1	2	3	4	5	4	3	2	1	2	3	4	5	4	5	4	3	2	1	2		4	3
700	2	19		4	4	1	1	4	4	4	3	4	3		2	2	2	2	2	2	2	2	2	2	2	2	2	2	2	2	2	2	2	5	2	2	2	2	2	2	2	2	4	2	2	2		1	1
701	2	19		5	5	1	2	3	4	4	4	3	3		2	1	2	4	3	2	1	1	1	1	1	1	2	3	2	2	2	2	2	3	3	1	2	1	2	2	1	1	1	1	1	1		1	1
702		18		5	5	1	1	4	4	4	4	3	3		3	1	1	3	2	3	1	1	2	1	1	1	1	1	2	1	1	1	1	1	1	1	1	1	2	1	1	1	1	1	1	1		1	1
703	2	17		5	5	1	1	5	3	3	3	4	3		4	1	1	5	2	3	1	1	2	1	1	1	1	1	2	3	1	1	1	3	1	1	1	2	2	1	1	1	1	1	1	1		1	1
704	2	17		5	5	1	1	5	3	4	4	5	4		2	4	2	3	2	2	1	1	1	1	1	2	2	2	4	2	2	1	1	4	1	1	1	2	2	2	1	1	2	2	1	2		1	1
705				5	5	1	4	4	5	4	4	4	4		3	3	3	5	4	4	2	2	2	1	1	2	1	2	1	2	1	1	1	1	1	1	1	1	1	1	1	1	1	1	1	1		1	1
706	1	18		5	3	1	1	4	5	4	5	5	4		2	4	3	5	4	3	3	2	3	1	2	1	2	3	2	5	3	2	2	5	2	1	3	1	3	3	4	1	2	2	2	4		1	1
707	1			4	3	3	4	4		3	4	4	1		3	3	3	2	4	4	1	3	3	3	2	1	2	3	4	4	2	3	1	5	1	3	2	2	4	4	3	2	3	1	1	4		2	1
708	1	18		5	5	1	2	5	3	4	3	4	4		3	2	2	3	2	1	1	2	1	2	1	2	2	2	2	1	2	2	1	2	1	1	2	3	2	2	1	1	2	2	1	3		2	1
709	1	18		5	5	1	4	4	3	4	3	4	4
710	1	19		5	5	1	2	4	3	4	3	4	3		3	3	2	3	1	2	3	1	3	2	1	2	2	2	3	3	1	2	2	4	3	1	2	3	4	3	1	2	2	1	2	2		2	1
711	2	22		4	4	1	2	3	2	3	3	3	2		2	1	2	2	2	1	1	2	4	1	1	2	2	1	2	2	3	2	2	3	2	2	2	1	2	1	2	2	3	2	2	4		1	1
712	2	23		5	5	1	3	3	3	3	3	3	3		3	3	2	2	2	2	1	1	1	1	1	1	1	3	3	3	1	1	1	4	1	1	1	1	1	1	1	1	3	1	1	3		1	1
713	2	21		5	5	1	1	5	3	5	4	5	5		3	3	1	2	4	3	3	1	3	2	1	1	1	3	3	1	1	2	1	3	1	1	1	1	2	1	1	1	3	1	1	2		2	1
714	2	21		5	5	1	1	4	4	3	3	3	3		4	3	2	3	4	4	2	2	2	1	1	1	4	2	1	3	2	2	2	2	3	2	2	2	4	2	2	1	2	2	1	2		1	1
715	2	22		5	5	1	1	5	3	4	5	5	3		4	4	2	4	4	3	2	2	3	2	1	1	2	2	2	1	1	1	1	4	3	1	1	1	2	1	1	2	4	1	1	4		1	1
716		21		5	5	1	2	4	5	3	4	4	4		1	1	1	3	1	1	1	1	1	1	1	1	1	1	1	1	1	1	1	1	1	1	1	1	1	1	1	1	1	1	1	1		1	1
717	2	22		5	5	1	1	5	5	4	5	5	4		2	2	3	2	2	2	2	2	3	4	2	1	2	2	1	1	1	2	2	3	1	2	2	3	2	1	1	1	1	1	2	1		1	1
718	2	22		5	4	1	1	4	2	5	4	5	4		1	1	1	3	1	1	1	1	3	1	1	1	1	1	5	4	1	1	1	5	1	1	1	1	3	1	1	1	2	1	1	5		1	1
719	2	21		5	4	1	2	3	3	3	3	3	3		1	2	2	2	3	3	3	1	3	2	2	1	1	2	3	2	2	2	2	2	2	1	3	2	3	3	1	2	2	2	1	3		1	1
720	2	21		4	4	2	2	4	3	4	4	4	3		3	3	2	4	2	2	2	1	1	1	1	1	1	1	1	1	1	1	1	1	1	1	1	1	3	2	1	1	3	2	2	3		1	1
721	2	21		4	4	1	2	2	3	3	3	3	4		2	2	1	2	2	3	1	1	2	1	1	1	1	1	3	1	1	1	1	3	1	1	2	1	2	1	1	1	2	1	1	3		1	1
722	2	20		5	5	4	2	4	3	4	3	4	4		4	3	3	2	2	2	2	2	2	2	2	2	2	1	3	3	3	2	2	4	2	3	2	2	2	2
723	2	21		5	5	1	1	5	4	5	5	5	5		2	1	1	3	2	3	3	1		2	1	1	2	2	2	1	1	1	1	5	1	1	1	1	2	1	1	1	1	1	1	1		1	1
724	2	21		5	5	1	2	5	3	4	4	4	4		2	2	1	2	3	3	1	1	1	1	1	1	1	1	2	1	2	2	1	3	3	1	1	1	2	1	1	2	2	1	1	2		1	1
725	2	22		5	5	1	2	4	3	4	4	4	3		2	3	2	2	4	3	2	2	3	2	1	1	3	1	3	2	2	2	2	3	2	1	2	2	3	2	2	2	3	1	1	4		1	1
726	2	21		5	5	2	4	4	3	4	3	4	4		2	3	3	3	4	3	2	1	1	1	1	1	1	3	3	3	1	1	1	4	1	1	1	4	3	1	1	1	1	1	1	1		1	1
727	2	21		5	5	1	1	5	4	5	5	5	5		4	3	3	3	2	3	3	1	3	2	1	2	1	1	3	1	2	2	1	4	2	2	2	2	3	1	1	1	2	2	1	1		1	1
728	2	21		4	4	4	3	4	3	3	4	4	4		2	2	2	2	3	2	1	1	3	3	2	1	2	1	1	1	1	1	1	1	2	2	2	2	2	2	2	1	2	1	2	1		1	1
729	2	21		5	5	1	1	5	4	4	4	5	5		2	3	2	4	3	2	1	2	2	1	1	1	1	1	1	1	1	1	1	1	1	1	1	1	1	1	1	1	1	1	1	1		1	1
730	2	23		5	5	1	1	5	5	5	5	5	5		1	1	1	1	1	1	1	1	1	1	1	1	1	1	5	1	1	1	1	5	1	1	1	1	1	1	1	1	1	1	1	4		1	1
731	1	21		5	4	2	5	4	4	3	3	2	4		4	4	2	1	3	4	5	1	3	1	1	1	2	1	4	3	2	1	2	1	1	1	1	1	4	4	1	1	1	1	1	2		2	1
732	2	21		5	5	1	1	5	3	5	5	5	4		1	1	1	2	2	1	1	1	1	1	1	1	1	1	1	1	1	1	1	5	1	1	1	1	1	1	1	1	1	1	1	1		1	1
733		22		5	5	1	1	5	3	5	5	5	4		3	1	2	3	2	2	1	1	2	1	1	1	1	1	1	1	2	2	2	3	2	2	2	2	2	2	1	2	2	2	1	1		1	1
734	2	22		5	5	1	1	5	4	4	4	4	4		2	3	2	4	3	2	1	1	1	1	1	1	2	1	1	1	1	1	1	2	1	2	2	2	2	2	1	2	2	2	1	2		1	1
735	2	20		4	4	2	2	4	4	3	4	4	4		3	2	2	1	1	3	1	1	4	2	1	1	1	1	3	2	2	1	1	3	2	2	2	2	3	1	1	1	1	1	1	1		1	1
736	2	22		5	5	1	2	4	4	4	4	4	4		2	2	2	2	2	2	1	2	2	2	2	2	2	2	2	2	2	2	2	3	2	2	2	1	4	2	1	2	3	2	2	3		1	1
737	2	22		5	5	1	1	4	3	4	3	4	4		3	4	2	1	2	2	2	1	5	2	1	1	1	1	5	2	5	1	1	5	1	1	2	4	4	4	1	1	2	1	1	2		1	1
738		20		5	5	3	2	4	3	5	4	4	4		1	1	1	3	2	1	1	1	1	1	1	1	1	1	1	1	1	1	1	1	1	1	1	1	2	1	1	1	1	1	1	1		1	1
739	2	21		5	5	1	5	5	5	5	5	5	5		3	1	1	2	2	1	1	1	1	1	1	1	1	1	1	1	1	1	1	1	1	1	1	1	1	1	1	1	1	1	1	1		1	1
740	2	21		5	5	1	2	4	3	5	5	5	5		3	1	1	2	2	1	1	1	1	1	1	1	1	1	4	1	3	1	1	5	1	1	1	1	1	1	1	1	1	1	1	2		1	1
741	1	21		4	4	1	1	3	3	4	4	4	4		2	2	2	4	2	4	2	1	3	2	2	2	2	2	3	2	2	2	2	2	2	2	2	2	3	3	1	1	1	2	2	2		1	1
742	1	21		4	4	1	1	4	3	4	3	3	2		2	4	2	4	2	4	2	2	2	2	2	2	2	2	2	2	2	2	2	2	2	2	2	2	3	2	2	2	2	2	2	2		1	1
743	2	22		4	4	4	2	4	4	4	4	4	5		2	2	2	2	2	2	2	2	2	2	2	2	3	2	2	2	2	3	2	2	2	2	2	1	2	2	1	2	2	2	2	2		1	1
744	2	21		4	4	1	2	4	3	4	4	4	4		3	2	2	2	2	2	2	2	2	2	2	2	2	2	2	2	2	2	2	2	2	2	2	2	2	2	2	2	2	2	2	2		1	1
745	2	21		4	4	1	2	4	3	4	4	4	4		3	2	2	2	2	2	2	2	2	2	2	2	2	2	2	2	2	2	2	2	2	2	2	2	2	2	2	2	2	2	2	2		1	1
746	2	22		5	5	1	4	4	4	4	4	5	4		1	1	1	1	1	1	1	1	1	1	1	1	1	1	1	1	1	1	1	1	1	1	1	1	1	1	1	1	1	1	1	1		1	1
747	2	21		5	5	1	5	5	5	5	5	5	4		1	1	1	1	1	1	1	1	1	1	1	1	1	1	1	1	1	1	1	1	1	1	1	1	1	1	1	1	1	1	1	1		1	1
748	2	20		5	5	1	1	5	4	3	4	3	4		1	1	1	3	3	1	1	2	2	2	1	1	1	1	1	1	1	1	1	3	2	1	1	1	1	2	1	1	1	1	1	3		2	1
749	2	21		4	4	1	2	3	4	4	4	4	4		4	2	1	1	1	2	3	1	2	2	1	1	1	1	3	1	1	1	1	3	1	1	3	1	1	1	1	1	1	1	1	1		1	1
750	2	22		5	5	2	2	4	3	3	3	4	3		3	2	2	2	2	2	1	1	2	1	1	2	2	1	2	1	1	1	1	4	1	1	1	1	2	2	2	3	4	1	1	3		1	1
751	2	22		5	5	1	1	4	4	4	4	5	4		3	4	1	1	1	3	3	1	2	1	1	1	1	2	3	1	2	2	2	4	3	2	3	3	3	2	1	1	2	2	2	3		1	1
752	2	20		5	5	1	1	5	2	5	4	4	4		2	2	2	2	2	2	1	1	2	2	1	1	1	1	2	1	1	2	1	1	1	1	1	2	2	1	1	2	2	1	1	1		1	1
753	2	21		5	5	1	4	4	4	4	4	4	4		1	1	1	1	1	1	1	1	1	1	1	1	1	1	1	1	1	1	1	1	1	1	1	1	1	1	1	1	2	1	1	1		1	1
754	2	21		5	5	1	2	4	4	4	4	4	4		2	2	2	3	2	2	1	1	2	2	1	1	2	1	2	1	1	1	1	1	1	1	1	1	2	2	1	1	2	1	1	2		1	1
755	2	21		5	5	1	1	5	5	5	5	5	5		1	1	1	1	1	1	1	1	1	1	1	1	1	1	1	1	1	1	1	1	1	1	1	1	1	1	1	1	1	1	1	1		1	1
756	2	22		4	4	2	3	3	3	3	3	4	3
757	2	20		4	4	1	4	4	2	3	3	3	4		4	2	2	2	2	4	4	1	4	1	1	1	1	1	1	1	1	2	2	4	2	1	1	1	4	3	1	1	2	1	1	1		1	2
758	2	20		5	5	1	1	5	3	4	4	5	5		4	1	1	2	3	3	4	2	4	4	1	1	1	1	4	2	3	1	1	2	1	1	2	1	4	2	1	1	1	1	1	3		2	1
759	2	20		5	5	4	2	5	4	5	5	5	5		2	4	2	2	2	2	2	2	2	2	2	2	2	2	2	2	2	2	2	2	2	2	2	2	2	2	2	2	2	2	2	2		1	1
760	2	20		5	5	1	2	5	5	5	4	4	5		3	2	1	2	2	1	1	1	1	1	1	1	1	1	2	1	1	1	1	3	1	1		2	1	2	1	1	1	1	1	1		1	1
761	2	20		5	5	1	1	5	5	5	5	5	5		1	1	1	3	3	3	1	1	1	1	1	1	1	1	1	1	1	1	1	1	1	1	1	1	1	1	1	1	1	1	1	1		1	1
762	2	20		5	5	1	1	5	4	4	4	5	5		1	2	1	1	2	1	1	1	1	1	1	1	1	1	1	1	1	1	1	2	1	1	1	1	1	1	1	1	1	1	1	1		1	1
763	2	20		4	4	1	1	4	3	3	4	3	3		1	1	1	4	2	1	1	1	1	1	1	1	1	1	1	1	1	1	1	1	1	1	1	1	1	2	1	1	3	2	1	2		1	1
764	2	19		5	5	1	1	4	2	3	5	5	4		3	1	1	3	3	1	1	1	3	1	1	1	1	1	4	2	1	2	1	3	1	1	1	1	1	1	1	1	2	1	1	3		1	1
765	2	20		4	3	3	3	3	3	3	3	3	3		3	3	3	3	3	3	3	3	3	3	3	3	3	3	3	3	3	3	3	3	3	3	3	3	3	3	3	3	3	3	3	3		1	1
766	2	20		5	5	1	1	5	3	4	3	3	3		1	2	2	2	3	2	3	3	3	2	1	1	1	3	3	4	1	2	1	5	3	1	2	1	3	2	1	1	1	1	1	1		1	1
767	2	21		5	5	1	1	4	4	4	5	5	5		4	4	1	3	3	1	1	1	1	1	1	1	1	1	1	1	1	1	1	1	1	1	1	5	1	4	1	2	1	1	1	1		4	1
768	2	22		5	5	1	1	5	4	4	3	3	4		3	2	1	2	1	2	1	1	3	1	1	1	1	1	3	1	2	1	1	2	2	1	1	1	1	1	1	1	1	1	1	2		1	1
769	2	20		5	5	1	2	5	5	5	5	5	5		2	1	1	2	1	1	1	1	1	1	1	1	1	1	1	1	1	1	1	1	1	1	1	1	1	1	1	1	1	1	1	1		1	1
770	2	21		5	5	1	1	5	4	4	4	4	4		1	2	2	1	1	1	1	1	1	1	1	1	1	1	1	1	1	1	1	1	1	1	1	1	1	1	1	1	1	1	1	1		1	1
771	2	21		5	5	1	2	5	5	5	5	5	5		2	1	1	2	1	1	1	1	1	1	1	1	1	1	1	1	1	1	1	1	1	1	1	1	1	1	1	1	1	1	1	1		1	1
772	2	19		5	5	1	1	5	5	5	5	5	5		1	1	1	3	3	1	1	1	1	1	1	1	1	1	1	1	1	1	1	5	1	1	1	1	1	1	1	1	2	1	1	1		1	1
773	2	21		4	4	2	3	3	3	3	3	3	3		2	2	2	3	3	2	1	3	2	2	2	3	2	2	2	2	2	2	2	3	2	2	2	1	2	3	2	2	2	2	2	4		1	1
774	2	20		5	5	1	2	5	5	5	5	5	5		3	1	1	2	1	1	1	1	1	1	1	1	1	1	1	1	1	1	1	1	1	1	1	1	1	1	1	1	1	1	1	1		1	1
775	2	19		5	4	1	1	2	2	4	4	4	4		2	1	2		1	2	1	3	1	1	1	1	1	1	2	2	1	1	1	2	3	1	1	1	1	2	1	1	1	1	1	2		1	1
776	2	20		5	5	1	1	5	4	5	5	5	5		3	3	2	3	3	3	1	3	3	1	1	1	2	3	3	3	3	3	3	3	3	3	1	3	3	3	1	1	1	1	1	3		1	1
777	2	20		5	5	1	1	5	4	4	5	5	4		3	3	2	3	3	3	2	3	3	1	2	2	3	3	3	4	3	4	3	3	3	3	4	3	3	3	1	1	1	1	1	3		1	1
778	2	19		5	4	1	2	3	3	3	3	3	3		3	3	2	3	3	3	2	3	3	1	2	2	3	3	3	4	3	4	3	3	3	3	4	3	3	3	1	1	1	1	1	3		1	1
779	2	21		5	5	1	1	5	4	4	5	5	4		3	3	2	3	3	3	2	3	3	1	2	2	3	3	3	4	3	4	3	3	3	3	4	3	3	3	1	1	1	1	1	3		1	1
780		20		5	5	1	1	5	5	5	5	5	5		3	1	5	5	1	1	1	1	5	1	1	1	1	1	5	1	5	1	1	5	1	1	5	1	3	3	1	1	1	1	3	1		1	1
781	2	21		5	5	1		4	4	4	4	4	4		5	2	3	2	2	3	5	1	5	1	1	1	1	1	2	2	5	1	2	1	1	1	2	1	5	2	1	1	2	1	1	2		1	1
782	2	20		5	5	1	1	5	5	5	5	5	5		3	3	1	3	5	3	1	3	3	1	1	1	1	1	1	1	1	1	1	1	1	1	1	1	3	1	1	1	1	1	1	1		1	1
783	2	20		5	5	1	1	5	4	5	5	5	5		1	1	1	1	3	3	1	1	1	1	1	1	1	1	1	1	1	1	1	1	1	1	3	1	1	1	1	1	1	1	1	1		1	1
784	2	20		5	5	1	1	5	2	5	5	5	5		3	2	1	2	2	1	1	1	3	2	1	1	1	1	1	1	1	1	1	1	1	1	1	1	3	1	1	1	1	1	1	1		1	1
785	2	20		4	5	1	2	3	3	4	2	4	5		4	2	2	2	1	3	3	2	4	2	1	2	2	2	3	1	2	3	1	2	1	1	1	3	4	5	1	1	1	1	1	3		1	1
786		20		5	5	3	2	3	3	3	3	4	3		4	2	2	2	3	2	2	2	2	2	2	2	2	2	2	2	3	2	2	2	2	2	2	2	2	2	1	1	1	1	1	1		1	1
787	1	21		4	4	1	1	4	1	2	2	2	3		5	1	1	1	1	1	3	1	4	1	1	1	1	3	5	5	1	1	1	5	1	3	3	3	3	3	1	1	1	3	3	1		1	1
788	1	19		4	4	1	1	5	4	4	4	4	4		3	4	2	2	2	2	1	1	1	1	1	1	1	1	1	1	1	1	1	2	1	1	1	1	1	3	1	2	1	1	1	1		2	1
789	1	20		4	4	1	2	4	3	4	4	4	4		4	4	2	2	2	4	2	2	2	2	1	2	2	3	2	2	2	2	2	4	2	3	2	4	2	3	1	2	2	2	2	2		2	1
790	1	17		5	4	1	2	3	4	4		3	3		2	1	1	4	1	1	1	1	1	1	1	1	1	1	1	1	1	1	1	1	1	1	1	1	1	1	1	1	3	1	1	3		1	1
791	2	20		5	5	1	1	5	3	4	4	4	4		3	2	2	3	1	1	1	1	1	1	1	2	1	1	1	1	1	1	1	3	2	1	1	1	1	2	1	1	2	1	1	2		2	1
792	1	21		5	5	1	1	5	4	4	3	3	4		4	4	1	2	4	4	3	2	3	2	1	1	1	1	2	2	3	1	1	1	2	2	3	2	3	3	1	1	2	1	1	3		1	1
793	1	20		5	5	2	2	5	4	5	4	4	4		4	2	2	2	2	2	2	2	5	2	2	2	2	2	4	2	2	2	2	2	2	2	2	2	2	2	2	2	2	2	2	2		3	1
794	1	22		5	5	1	1	5	3	4	3	4	4
795	1	21		4	3	2	3	2	2	3	2	3	2		4	3	2	3	2	3	4	1	4	3	1	1	1	1	4	3	3	2	1	4	3	1	3	2	4	3	1	1	3	1	1	2		1	1
796	1	20		5	5	2	2	5	3	3	3	4	4		2	4	2	1	1	2	4	1	2	1	1	1	1	1	1	1	1	1	1	5	1	1	1	3	2	1	1	2	1	1	1	2		2	1
797	1	20		5	5	1	1	5	3	3	3	5	3		1	1	1	1	1	1	1	1	1	1	1	1	1	1	1	1	1	1	1	1	1	1	1	1	1	1	1	1	1	1	1	1		1	1
798	1	21		5	4	1	1	5	4	3	4	4	4		2	2	1	1	2	1	3	2	2	2	1	2	2	2	2	2	2	1	1	2	1	1	2	2	1	1	1	2	3	2	1	3		2	1
799	1	28		5	5	1	1	5	3	4	4	4	3		4	2	1	2	1	1	1	1	3	1	1	1	1	1	1	2	1	1	1	1	1	1	1	1	1	2	1	1	1	1	1	1		1	1
800	1	20		5	5	1	1	4	3	3	3	3	4		1	2	1	2	3	2	3	2	3	3	1	1	1	2	5	3	3	1	1	5	4	1	3	1	4	3		1	1	1	1	3		1	1
801	1	22		5	5	1	1	5	3	4	3	4	3		3	2	3	3	2	3	2	1	3	2	1	1	1	1	2	3	3	1	1	5	1	1	2	4	3	1	1	1	2	1	1	2		1	1
802	1			5	5	2	2	4	4	4	4	4	3		4	4	2	1	4	4	1	1	3	2	1	1	1	1	4	1	4	1	1	4	3	1	1	5	4	3	1	2	1	1	1	1		2	1
803	2	18		5	5	1	1	5	3	4	4	4	3		3	1	1	1	1	1	1	1	1	1	1	1	1	2	2	2	1	1	1	1	1	1	1	1	1	1	1	1	1	1	1	1		2	1
804	2	18		4	4	2	2	4	4	3	3	5	4		3	3	1	2	2	3	2	2	3	2	1	1	1	1	4	1	2	1	2	2	2	1	2	1	3	1	1	1	1	1	1	3		1	1
805	2	19		5	4	1	1	5	3	4	4	4	4		2	4	2	1	2	4	1	1	1	1	1	1	1	1	1	1	1	1	1	1	2	1	1	1	2	3	1	1	1	1	1	2		1	1
806	2	18		5	5	1	2	4	2	3	2	4	4		2	2	1	2	4	3	2	1	1	1	1	1	1	1	1	1	2	1	2	5	1	1	2	3	1	2	1	1	2	1	1	4		1	1
807	1	18		5	5	1	3	4	3	4	4	5	5		2	5	1	3	1	1	1	1	1	1	1	1	2	2	3	2	2	1	1	1	1	1	3	1	3	1	2	1	4	1	2	3		2	2
808	1	19		5	5	1	1	3	3	4	4	4	4		4	4	3	4	3	2	3	2	3	3	1	1	1	1	2	2	1	1	1	1	2	1	2	3	3	1	1	1	2	1	2	2		1	1
809	2	18		5	5	1	1	4	4	5	5	5	4		4	2	1	4	1	1	1	1	1	1	1	1	2	1	1	1	2	1	1	4	3	1	1	1	1	1	1	1	1	1	1	1		1	1
810	1	19		5	5	1	1	5	2	5	5	5	5		3	2	2	3	4	2	1	1	3	1	1	1	1	1	1	2	1	1	1	5	1	1	1	3	1	1	1	1	1	1	1	1		1	1
811	1	18		5	5	1	2	5	3	4	3	3	3		3	4	2	2	2	3	1	2	2	2	2	2	2	2	4	3	3	2	2	4	2	2	2	2	3	3	2	2	2	2	2	2		2	1
812	2	19		5	4	1	4	2	1	2	2	4	3		4	3	4	2	1	2	4	1	3	2	1	1	2	1	4	1	1	1	3	4	3	1	2	1	3	3	1	1	1	1	1	3		2	1
813	2	19		5	4	1	4	5	3	3	3	4	3		1	3	1	2	3	2	1	1	1	1	1	1	1	1	3	2	1	1	1	5	1	1	3	1	4	3	1	2	4	1	2	3		1	1
814	2	18		5	5	1	2	4	4	4	4	4	4		2	2	2	3	2	2	2	2	2	2	2	1	1	1	3	2	1	1	1	4	1	1	2	3	2	2	1	1	3	1	1	2		1	1
815	1	19		5	5	1		4	2	3	3	3	3		1	1	1	3	2	3	1	3	3	1	1	3	1	1	5	3	1	1	1	1	1	1	1	1	1	1	1	1	1	1	1	1		1	1
816	2	18		5	5	1	1	4	4	4	4	4	4		2	2	1	2	2	2	1	1	1	1	1	1	1	1	1	1	1	1	1	1	1	1	1	1	1	1	1	1	1	1	1	1		1	1
817	2	19		5	4	1	1	5	4	3	3	4	3		4	5	4	5	3	3	5	1	2	2	1	1	2	3	4	2	1	5	2	5	1	1	3	1	2	1	1	1	1	1	1	5		2	1
818	1	19		5	5	2	2	5	3	4	4	4	3		4	3	2	3	4	2	1	1	4	3	1	2	3	3	2	4	3	2	2	2	2	1	2	3	3	2	2	2	3	2	1	3		2	1
819	1	18		2	1	1	4	2	1	2	2	2	4		4	2	4	5	1	4	5	1	4	2	1	2	2	1	3	1	1	1	1	4	1	2	1	2	2	4	1	1	2	1	1	2		1	2
820				5	4	1	2	4	3	3	4	4	3		3	1	2	4	3	3	3	2	2	1	1	2	3	2	3	4	2	2	1	4	2	1	3	2	4	4	1	2	2	1	1	2		2	1
821	1	17		5	4	1	2	4	1	1	1	2	2		4	2	1	4	5	4	1	1	1	1	1	1	1	2	4	1	1	1	1	2	1	1	1	1	3	2	1	1	1	1	1	1		2	1
822	1	18		5	5	1	1	5	3	4	4	4	5		2	1	1	1	2	1	1	1	1	1	1	1	1	1	2	1	1	1	1	3	4	1	1	1	1	1	1	1	1	1	1	1		1	1
823	1	19		5	4	1	2	4	3	4	4	4	4		2	3	2	2	2	2	1	1	1	2	1	1	1	2	3	1	2	1	2	4	2	2	2	2	3	2	1	1	2	1	1	2		2	1
824	2	18		5	4	1	1	4	3	4	3	4	3		4	2	2	1	4	4	1	1	2	1	1	4	1	2	2	2	2	1	1	5	2	2	1	2	4	1	1	2	2	1	1	1		1	1
825	2	24		4	4	1	1	5	5	5	4	4	4		3	2	1	4	2	2	1	1	1	1	1	1	1	1	1	1	1	1	1	1	1	1	1	1	1	1	1	1	2	1	1	1		1	1
826	2	25		5	5	1	1	1	4	4	4	3	4		2	2	1	2	2	1	1	2	2	1	1	1	2	3	2	2	2	1	2	3	2	2	1	2	2	1	1	2	2	2	1	3		1	1
827	2	24		5	5	1	1	5	5	5	5	5	5		1	1	1	1	1	1	1	1	1	1	1	1	1	1	1	1	1	1	1	1	1	1	1	1	1	1	1	1	1	1	1	1		1	1
828	2	25		5	5	1	1	5	5	5	5	5	5		1	1	1	2	2	1	1	1	2	1	1	1	3	1	3	1	1	1	1	1	1	1	1	1	1	1	1	1	2	1	1	2		1	1
829	2	24		5	5	1	1	5	2	4	3	3	5		1	1	1	1	1	1	1	1	1	1	1	1	1	1	1	1	1	1	1	1	1	1	1	1	1	1	1	1	1	1	1	1		1	1
830	2	24		5	5	1	1	4	5	5	5	5	5		1	1	2	2	1	1	1	1	1	1	1	1	4	2	1	1	1	1	1	1	1	1	1	1	1	1	1	1	2	1	1	2		1	1
831	2	23		5	5	1	1	4	4	4	4	4	4		2	3	2	1	4	3	1	1	1	1	1	1	1	3	4	2	1	1	1	1	1	1	1	1	1	1	1	1	2	1	1	2		1	1
832	2	25		5	5	1	1	4	4	4	4	4	4		2	3	2	1	4	3	1	1	1	1	1	1	1	3	4	2	1	1	1	1	1	1	1	1	1	1	1	1	2	1	1	2		1	1
833	1	24		5	5	1	1	4	4	4	4	4	5		4	2	4	3	2	1	3	2	1	1	1	1	1	2	1	1	1	1	1	1	1	1	1	1	1	1	1	1	1	1	1	1		1	1
834	1	24		5	4	1	2	4	3	4	3	4	3		4	3	2	4	4	2	1	1	2	2	1	1	1	1	4	1	2	1	1	2	2	2	3	3	2	3	1	2	2	2	2	2		3	2
835		24		5	5	5	5	5	5	5	5	5	5		5	2	1	5	5	1	3	3	5	5	1	2	5	5	3	3	3	3	4	5	2	2	2	2	2		1	1	1	1	1	1		1	1
836	1	25		5	5	1	1	4	4	4	4	5	5		3	2	1	3	4	1	1	1	2	1	1	1	1	1	1	1	3	1	1	4	1	1	2	2	2	1	1	1	2	1	1	3		1	1
837	1	24		5	5	5	5	5	5	5	5	5	5		3	3	3	3	3	3	3	3	3	3	3	3	3	3	3	3	3	3	3	3	3	3	3	3	3	3	3	3	3	3	3	3		1	1
838	1	24		5	5	1	1	4	4	4	4	4	5		4	2	4	3	2	1	3	1	3	2	1	1	1	2	1	1	1	1	1	1	1	1	1	1	1	1	1	1	1	1	1	1		1	1
839	1	23		5	5	1	1	5	2	4	3	4	4		4	4	2	1	1	4	1	1	2	1	1	1	1	1	4	4	3	3	1	4	1	1	1	1	2	1	1	1	1	1	1	1		1	1
840	1	23		5	5	5	5	5	3	3	4	4	4		2	2	2	3	2	2	3	1	1	1	1	1	1	1	2	1	1	1	1	4	1	1	2	3	3	2	1	1	1	1	1	1		1	1
841	2	24		4	4	1	2	3	3	4	4	4	3		2	2	2	2	3	1	1	1	2	2	1	1	2	2	2	2	1	2	2	1	1	1	1	2	2	2	1	1	1	1	1	2		2	1
842	2	24		5	4	1	2	4	3	4	3	3	4		2	2	1	1	2	2	1	1	1	1	1	2	2	1	2	4	2	2	1	2	2	2	1	3	2	1	1	1	2	1	2	2		1	1
843	1	23		3	3	4	4	3	4	3	4	4	3
844	2	25		5	5	1	1	5	5	4	5	5	5		2	2	1	3	3	2	1	2	1	1	1	1	1	1	2	1	1	1	1	1	1	1	1	1	2	1	1	1	2	1	1	2		1	1
845	2	25		5	5	1	1	3	4	5	5	5	5		1	2	2	2	2	3	2	1	1	2	1	2	2	3	4	2	2	1	1	1	1	1	1	1	3	3	1	1	1	1	1	1		1	1
846	2	23		5	5	5	1	5	3	4	4	5	5		2	2	2	2	2	2	3	2	2	1	1	1	1	1	3	2	2	2	2	4	1	1	1	1	1	1	2	2	2	2	1	1		1	1
847	2	24		4	5	2	1	4	4	4	4	4	4		1	1	1	1	2	1	1	1	1	1	1	1	1	1	1	1	1	1	1	1	1	1	1	1	1	1	1	1	1	1	1	1		1	1
848	2	24		5	5	1	1	4	3	3	4	4	4		3	1	3	3	2	2	1	1	2	1	2	1	2	1	2	1	3	1	1	1	1	1	1	1	1	1	1	1	1	1	1	2		1	1
849	1	24		5	5	5	5	5	5	5	5	5	5		3	2	2	1	1	1	1	1	2	1	1	1	1	1	1	1	1	1	1	1	1	1	1	1	1	1	1	1	1	1	1	1		2	1
850	2	23		5	5		2	4	5	5	4	4	4		4	5	2	1	1	3	1	3	1	1	1	1	3	1	3	1	1	1	1	5	1	1	1	1	3	1	1	1	1	1	1	1		2	1
851	2	24		4	4	1	1	5	4	4	4	4	4		2	2	2	4	4	1	1	1	1	1	1	1	1	2	1	2	1	1	1	2	1	1	1	1	1	1	1	1	1	1	1	1		1	1
852	2	24		4	4	1	2	4	4	4	4	4	4		2	3	1	2	2	2	2	1	1	1	1	1	1	1	1	2	1	1	1	1	1	1	1	2	1	1	1	1	1	1	1	1		1	1
853		23		5	5	1	1	5	3	5	5	5	4		1	3	2	1	1	1	3	1	1	1	1	1	1	1	1	3	1	1	1	5	1	1	1	1	1	1	1	1	1	1	1	1		1	1
854	2	24		5	5	1	1	5	5	5	5	5	5		3	1	1	2	2	2	1	2	2	1	1	2	2	2	1	1	2	1	1	1	1	1	2	2	2	1	1	2	2	1	1	1		1	1
855	2	24		4	4	1	1	4	4	4	4	3	4		2	2	2	1	2	2	1	1	2	2	1	1	1	1	1	1	1	1	1	1	2	1	1	1	3	3	1	1	1	1	1	1		2	1
856	2	22		4	4	1	1	2	3	3	4	4	4		4	2	2	2	2	2	1	1	3	1	1	2	1	2	3	4	3	2	2	3	1	1	3	2	3	3	1	1	1	1	1	3		1	1
857	2	22		5	5	1	1	4	5	4	4	5	4		1	2	1	1	2	1	1	1	1	1	1	1	1	1	1	1	1	1	1	1	1	1	1	1	1	1	1	1	1	1	1	1		1	1
858	2	24		5	5	1	1	3	4	4	4	4	4		2	2	1	2	2	2	2	1	2	1	1	1	1	1	4	2	3	2	1	4	2	1	3	1	3	1	1	2	2	1	1	1		1	1
859	2	24		5	5	1	1	5	3	3	3	4	3		2	1	1	3	2	1	1	1	1	1	1	1	1	1	1	1	1	1	1	1	1	1	1	1	2	1	1	1	1	1	1	1		1	1
860	2	23		5	5	1	1	5	3	4	4	4	4		1	1	1	2	1	1	1	1	1	1	1	1	1	1	1	1	1	1	1	4	1	1	1	2	1	1	1	1	1	1	1	1		1	1
861	1	24		5	4	1	5	5	5	4	4	4	4		2	2	2	2	3	2	2	2	2	2	2	2	1	2	2	2	1	2	2	2	2	1	2	1	2	2	2	1	2	1	1	2		1	1
862	2	24		5	4	2	2	4	2	4	2	4	4		2	2	2	2	2	1	1	1	1	1	1	1	1	1	1	1	1	1	1	5	1	1	2	1	2	1	1	1	3	1	1	3		1	1
863	2	23		5	5	1	1	5	5	5	5	5	4		3	5	3	3	4	4	1	1	1	1	1	2	1	1	1	1	1	1	1	3	3	1	1	3	3	3	1	2	2	1	1	1		1	1
864	2	24		1	1	1	2	2	1	1	1	1	1		1	1	1	1	1	1	1	1	1	1	1	1	1	1	1	1	1	1	1	1	1	1	1	1	1	1	1	1	1	1	1	1		1	1
865	2	23		5	5	1	1	5	1	4	4	4	4		1	1	1	1	1	1	1	1	1	1	1	1	1	1	1	1	1	1	1	1	1	1	1	1	1	1	1	1	1	1	1	1		1	1
866	2	23		5	5	1	1	5	4	4	4	5	4		2	1	1	2	1	1	1	1	1	1	1	1	1	1	1	1	1	1	1	1	1	1	1	1	1	1	1	1	1	1	1	1		1	1
867	1	26		4	5	1	2	5	4	4	3	4	4		2	2	2	2	2	2	3	1	2	1	1	2	2	1	3	3	2	2	2	3	2	1	1	1	2	1	1	1	1	1	1	2		1	1
868		25		5	5	1	1	4	4	3	3	3	4		3	3	1	2	2	2	1	1	2	2	1	2	2	1	4	1	2	1	1	4	2	2	1	2	2	1	1	1	2	2	2	2		2	1
869		24		5	5	1	1	4	5	5	5	5	5		1	1	1	5	1	1	1	1	1	1	1	1	1	1	1	1	1	1	1	4	3	1	1	1	1	1	1	1	1	1	1	1		1	1
870	1	22		5	5	5	5	5	3	5	5	4	4		2	2	2	3	3	3	2	2	3	2	2	2	1	1	2	3	2	2	1	1	1	1	1	1	1	1	1	2	2	1	1	1		1	1
871	1	22		5	4	1	2	5	4	4	4	4	4		4	3	3	1	2	3	2	1	2	1	1	1	1	1	2	2	4	1	2	3	1	1	2	2	4	1	1	1	1	1	1	1		1	1
872	2	23		5	5	1	1	5	2	4	5	5	4		3	1	1	1	3	3	1	1	2	1	1	1	1	1	3	2	1	1	1	2	1	1	1	1	3	1	1	1	3	1	1	3		2	1
873	2	23		5	5	1	1	5	3	4	4	4	4		1	2	1	1	1	1	1	1	1	1	1	1	1	1	1	1	1	1	1	1	1	1	1	1	1	1	1	1	1	1	1	1		1	1
874	1	24		4	4	4	4	4	4	4	4	4	4		5	5	5	5	5	5	5	5	5	5	5	5	5	5	5	5	5	5	5	5	5	5	5	5	5	5	1	1	1	1	1	1		2	2
875	2	21		5	4	1	1	4	4	4	5	5	5		2	1	1	2	3	2	1	1	2	1	1	1	1	1	3	1	2	1	1	1	1	1	2	2	3	1	1	1	2	1	2	2		1	1
876	2	23		5	5	1	2	5	3	4	4	4	3		1	2	1	2	2	1	1	1	1	1	1	1	1	1	1	1	1	1	1	3	2	1	1	1	1	1	1	1	1	1	1	2		1	1
877	2	22		4	5	1	1	3	3	3	2	3	4		3	3	2	3	2	1	1	1	1	1	2	1	1	1	1	2	2	1	3	1	1	1	1	2	1	2	1	2	2	1	2	3		1	1
878	2	21		5	4	1	1	4	4	4	4	5	3		3	2	1	4	1	1	3	1	2	1	1	1	1	1	2	1	1	1	1	3	1	2	1	1	2	1	1	1	1	1	1	1		1	1
879	2	23		5	5	1	2	4	2	4	4	4	4		4	4	1	5	2	4	1	2	1	1	1	5	1	1	1	1	1	1	1	2	2	2	2	2	4	1	1	1	1	1	1	1		1	1
880	2	24		5	5	1	2	4	2	4	4	4	4		4	4	1	5	2	4	1	2	1	1	1	5	1	1	1	1	1	1	1	2	2	2	2	2	4	1	1	1	1	1	1	1		1	2
881	2	23		5	5	2	2	4	3	4	4	4	4		4	4	2	2	2	2	2	2	2	2	2	2	2	2	2	2	2	2	2	2	2	2	2	2	2	2	1	2	1	1	1	1		1	1
882	2	22		5	5	2	2	4	3	4	4	4	4		4	4	2	2	2	2	2	2	3	2	2	2	2	2	2	2	2	2	2	2	2	2	2	2	2	2	1	2	1	1	1	1		1	1
883	2	21		5	5	2	2	4	3	4	4	4	4		4	4	2	2	2	2	2	2	3	2	2	2	2	2	2	2	2	2	2	2	2	2	2	2	2	2	1	2	1	1	1	1		1	1
884	2	21		5	5	2	2	4	3	4	4	4	4		4	4	2	2	2	2	2	2	3	2	2	2	2	2	2	2	2	2	2	2	2	2	2	2	2	2	1	2	1	1	1	1		1	1
885	2	23		3	4	1	2	4	3	4	3	4	3		4	3	2	2	1	2	2	1	2	1	1	2	1	2	3	2	4	1	1	4	2	1	1	1	3	3	2	2	2	1	1	3		1	1
886	2	22		5	5	1	1	5	3	3	3	4	3		1	1	1	3	3	2	2	1	1	1	1	1	3	2	2	2	3	1	1	1	1	1	1	1	1	1	1	1	1	1	1	1		1	1
887	2	22		5	5	1	1	2	2	5	2	4	4		3	2	2	2	1	3	1	1	4	1	1	1	1	1	2	3	2	1	1	1	1	1	1	1	3	2	1	1	2	1	1	2		1	1
888	2	23		5	5	1	2	5	4	4	4	4	4		1	2	2	3	2	1	1	2	1	1	1	1	1	1	1	2	1	1	1	1	1	1	1	1	2	1	1	2	2	1	1	3		1	1
889	2	23		4	3	2	2	4	3	4	4	3	3		4	1	2	4	4	3	2	2	3	2	2	3	2	1	2	3	2	2	1	4	2	1	1	2	3	3	2	2	2	2	2	3		1	1
890	2	23		5	5	1	1	4	3	4	4	4	4		2	1	1	2	3	3	1	2	2	1	1	1	1	1	2	1	1	1	1	3	1	1	1	1	2	2	1	2	2	1	1	3		1	1
891		23		5	5	1	1	4	3	4	4	4	4		2	1	1	2	3	3	1	2	2	1	1	1	1	1	2	1	1	1	1	3	1	1	1	1	2	2	1	2	2	1	1	3		1	1
892	2	23		5	5	1	1	5	5	5	5	5	3		1	1	1	1	1	1	1	1	1	1	1	2	1	1	1	1	1	1	1	1	1	1	1	2	1	1	1	1	1	1	1	1		1	1
893		23		5	5	1	1	5	4	4	4	3	5		3	1	1	1	1	1	2	2	5	2	1	1	1	1	2	1	3	1	1	3	3	1	1	1	3	1	1	1	1	1	1	3		1	1
894	1	22		4	5	2	3	4	4	4	4	4	5		3	4	2	1	3	1	2	1	1	1	1	1	1	2	1	2	2	1	1	1	1	1	1	1	1	1	1	1	1	1	2	1		2	1
895	2	23		4	5	3	3	2	4	4	4	4	4		3	4	2	2	3	1	2	1	1	1	2	2	1	1	2	1	1	1	1	2	1	1	1	1	1	1	1	1	2	2	1	1		1	1
896	2	22		5	5	1	1	5	5	5	5	5	4		1	1	1	1	1	1	1	1	1	1	1	1	1	1	1	1	1	1	1	1	1	1	1	1	3	1	1	1	1	1	1	1		1	1
897	2	22		5	5	1	1	5	4	4	4	5	4		3	2	1	1	2	3	1	1	1	1	1	1	1	1	1	3	1	1	1	1	1	1	1	1	3	1	1	1	1	1	1	1		1	1
898	1	23		5	5	1	1	3	1	5	5	5	5		2	4	1	1	1	1	1	1	1	2	1	1	1	1	1	1	1	1	1	1	1	1	1	1	1	1	1	1	1	1	1	1		1	1
899	1	23		5	5	1	1	5	3	3	3	4	3		3	2	1	1	3	2	1	2	3	2	1	1	2	2	2	1	1	2	1	2	1	1	1	2	2	2	1	1	2	1	1	1		1	1
900	2			4	3	2	3	4	3	3	3	3	3		2	2	2	2	2	2	2	2	2	2	2	1	2	1	2	3	2	2	2	3	3	1	1	3	1	1	1	2	2	1	1	3		1	1
901	2	22		4	4	1	4	3	2	3	3	2	3		2	2	2	1	3	4	1	1	2	2	1	1	3	2	1	1	1	2	1	3	3	1	1	1	4	2	1	1	4	1	2	4		1	1
902	2	23		5	4	2	1	4	4	4	3	4	3		2	3	2	2	2	2	3	2	2	2	2	2	2	2	2	2	2	2	2	3	2	2	2	2	2	2	2	2	2	2	2	2		1	1
903	1	23		5	5	1	1	5	3	5	4	4	4		1	2	2	3	2	1	4	1	3	2	2	2	2	2	1	1	1	1	1	2	2	2	1	2	1	1	1	1	1	1	1	1		1	1
904	2	21		5	5	1	1	5	3	4	3	4	4		3	1	1	1	2	2	2	1	3	1	1	1	3	1	3	1	3	1	1	4	3	1	1	1	3	1	1	1	1	1	1	2		1	1
905	2	22		4	4	2	4		1	4	4	4	4		2	2	1	2	4	2	1	1	1	1	1	1	1	1	1	1	1	1	1	1	1	1	1	1	1	1	2	1	2	2	1	2		1	1
906	2	22		5	5	1	1	5	4	4	4	4	4		2	2	2	1	1	2	1	1	1	1	1	1	1	1	1	1	1	1	1	1	1	1	1	1	3	1	1	1	1	1	1	1		1	1
907		24		5	5	1	1	4	4	4	3	4	4		2	3	2	2	2	1	1	1	2	2	1	1	2	2	2	2	2	2	2	2	2	2	2	2	2	1	2	2	2	2	2	2		1	1
908	2	22		5	5	1	1	5	4	4	4	5	4		3	3	1	3	2	2	1	1	2	1	1	1	2	1	3	1	1	1	1	1	1	1	1	1	2	2	1	1	2	1	1	3		2	1
909	2	23		5	5	1	1	5	5	5	5	5	5		1	1	1	1	1	1	1	1	1	1	1	1	1	1	1	1	1	1	1	5	1	1	1	1	1	1	1	1	1	1	1	1		1	1
910	2	22		5	5	1	1	5	5	5	5	5	5		1	1	1	1	1	1	1	1	1	1	1	1	1	1	1	1	1	1	1	5	1	1	1	1	1	1	1	1	1	1	1	1		1	1
911	1	22		5	5	1	1	4	2	3	2	2	4		4	1	1	1	2	2	1	1	1	1	1	1	1	1	2	2	2	1	1	1	1	1	1	1	2	2	1	1	2	1	1	2		2	1
912	2	23		5	5	1	1	5	2	3	4	5	3		2	2	2	4	4	1	1	1	1	1	1	1	1	3	1	2	1	1	1	2	1	1	1	1	3	1	1	2	1	1	1	1		1	1
913	1	24		4	4	1	2	4	3	3	3	4	3		3	4	5	4	3	1	3	2	3	4	2	3	2	3	3	1	4	3	3	3	4	3	2	3	2	1	2	1	3	3	2	4		1	1
914	2	21		5	5	1	1	5	3	4	3	3	3		2	2	2	1	1	1	1	1	1	1	1	1	1	1	1	1	1	1	1	1	1	1	1	1	3	1	1	1	1	1	1	3		1	1
915	2	22		4	4	3	2	4	4	3	3	3	3		2	1	2	3	3	2	1	2	1	2	2	2	3	1	4	2	2	1	1	4	1	1	1	1	4	1	1	1	3	1	1	3		1	1
916	2	22		5	3	1	3	4	4	3	3	2	3		3	3	2	2	4	2	4	1	4	1	1	1	1	1	4	1	1	1	1	4	1	1	1	1	3	1	1	1	2	1	1	3		1	1
917		21		5	3	2	2	2	4	4	2	3	4		4	1	3	2	2	4	1	2	1	1	1	1	1	1	2	2	1	1	1	5	3	1	1	1	3	3	1	1	3	1	1	3		1	1
918	2			5	5	1	1	5	3	5	5	5	5		2	2	1	1	2	1	1		1	1	1	1	1	4	1	1	2	1	1	1	1	1	1	1	1	1	1	1	1	1	1	1		1	1
919	1	21		4	5	1	1	2	3	4	3	4	4		2	1	1	2	5	1	1	3	3	1	1	1	1	1	2	1	1	1	1	1	1	1	1	1	1	1	1	1	1	1	1	1		1	1
920	1			5	5	1	1	5	4	5	5	4	4		4	3	2	4	3	1	1	1	1	2	1	1	1	2	2	3	2	1	2	4	2	1	2	1	2	1	1	1	1	1	1	1		1	1
921	1	22		5	5	1	4	3	2	4	4	4	4		3	2	4	3	2	2	2	1	2	2	1	2	2	2	4	3	3	2	2	1	2	1	3	2	2	2	2	2	2	2	2	2		1	1
922	1	23		5	4	1	2	4	3	3	3	3	4		3	2	2	3	2	2	1	1	1	1	1	1	1	3	2	2	1	1	1	3	1	3	1	3	2	1	1	1	2	2	1	3		1	1
923	1	22		5	5	1	2	4	4	3	3	2	4		3	3	4	4	3	4	4	2	4	4	2	2	2	3	4	2	3	3	2	4	2	2	3	2	3	2	2	2	2	2	2	3		1	1
924	1	23		4	4	2	2	3	4	4	4	4	3		4	4	2	3	2	3	1	2	3	2	1	2	1	2	2	2	3	1	1	4	1	1	1	2	1	2	1	1	1	1	1	1		2	1
925	2	22		4	5	1	1	4	3	4	4	4	5		4	4	1	1	2	1	2	1	1	1	1	1	1	1	2	1	1	1	1	5	1	1	1	1	1	1	1	1	1	1	1	1		1	1
926	2	21		5	5	1	1	5	2	4	3	2	4		1	2	1	1	2	2	1	1	2	1	1	1	2	1	2	2	1	1	1	4	2	1	1	1	3	2	1	1	2	1	1	2		1	1
927	2	23		5	5	1	2	5	3	4	4	4	3		3	3	2	1	2	2	3	1	3	1	1	1	2	1	4	3	3	1	1	1	1	1	2	1	3	2	1	1	2	1	1	3		1	1
928	2	23		4	4	1	1	4	3	3	3	4	3		2	2	1	1	1	1	1	1	2	1	1	1	1	1	1	1	1	1	1	4	2	2	1	2	2	1	1	2	2	1	1	2		1	1
929	2	23		5	5	1	1	5	3	4	4	3	4		3	2	2	2	3	2	1	1	2	1	1	1	1	1	1	1	1	1	1	2	1	1	1	1	1	1	1	1	1	1	1	1		1	1
930	1	22		4	4	2	2	4	2	4	4	3	4		3	2	2	4	4	3	1	3	4	3	1	2	3	1	3	1	1	1	1	1	1	1	1	1	3	1	1	1	1	1	1	1		2	1
931	1	24		4	4	2	3	4	3	4	3	3	3		3	3	2	2	2	2	2	2	2	2	2	2	2	2	4	2	2	2	2	4	2	2	2	2	2	2	2	1	1	1	1	1		2	1
932	2	23		4	4	1	1	4	3	4	3	4	4		3	1	1	2	2	1	4	1	2	2	1	1	1	2	1	1	3	1	1	4	1	1	2	2	3	3	1	1	3	1	1	3		1	1
933		27		4	5	1	4	4	4	4	3	3	4		2	2	1	1	1	1	1	1	2	1	1	1	1	1	1	2	1	2	1	1	1	1	1	1	1	1	1	1	1	1	1	1		1	1
934	1	26		5	5	1	1	5	3	5	5	5	5		2	2	2	4	2	2	1	1	1	1	1	1	2	1	1	1	1	1	1	1	1	1	1	1	2	1	1	1	1	1	1	1		1	1
935	1	35		5	5	1	1	5	5	5	5	5	5		2	1	1	1	1	1	1	1	1	1	1	1	1	1		1	1	1	1	1	1	1	1	1	1	1	1	1	1	1	1	1		1	1
936		25		5	4	1	1	2	2	2	1	2	2		2	1	1	1	2	1	1	2	1	1	1	1	1	1	1	2	1	1	1	1	1	1	1	1	1	1	1	1	2	1	1	2		1	1
937	2	23		5	5	1	4	4	3	2	2	2	2		2	2	2	2	2	2	1	1	2	1	1	1	2	1	2	2	2	1	1	2	2	1	1	2	2	2	1	2	2	1	1	1		1	1
938	2	22		4	4	1	1	4	3	4	4	4	4		4	3	2	1	2	3	2	2	2	2	2	1	1	3	1	1	1	1	1	5	1	1	1	1	3	4	2	2	3	1	1	3		1	1
939	2	23		5	5	1	5	2	2	4	4	4	3		5	1	1	1	1	1	1	1	1	1	1	1	1	1	1	1	4	1	1	5	1	1	1	1	2	4	1	1	1	1	1	1		1	1
940	2	23		5	5	1	1	5	4	4	5	5	5		2	1	1	2	1	1	1	1	1	1	1	1	1	1	1	1	1	1	1	1	1	1	1	1	1	1	1	1	1	1	1	1		1	1
941	2	22		5	5	1	1	4	2	5	4	4	5		2	1	1	3	3	1	2	1	4	2	1	1	1	1	3	2	2	1	1	1	1	1	4	4	3	4	1	1	1	1	1	3		1	1
942	2	23		5	5	1	1	4	2	5	4	4	5		2	1	1	3	3	1	2	1	4	2	1	1	1	3	2	2	1	1	1	1	1	1	4	4	3	4	1	1	1	1	1	3		2	1
943	2	22		5	5	1	5	2	2	4	4	4	3		5	1	1	1	1	1	1	1	1	1	1	1	1	1	1	1	1	1	1	5	1	1	1	1	2	4	1	1	1	1	1	1		1	1
944	1	23		4	5	2	3	4	4	4	4	4	5		3	4	2	1	3	1	2	1	1	1	1	1	1	2	1	2	2	1	1	1	1	1	1	1	1	1	1	1	1	1	2	1		2	1
945	2	22		5	5	1	1	2	3	4	4	4	3		1	2	1	1	1	1	1	1	1	1	1	1	1	1	1	1	1	1	1	1	1	1	1	1	1	1	1	1	1	1	1	1		1	1
946	1	22		5	5	1	1	5	4	4	4	4	5		3	2	1	2	1	2	1	1	4	1	1	1	1	1	4	3	1	1	1	4	1	1	1	1	2	2	1	1	1	1	1	1		1	1
947	2	22		5	5	1	5	2	2	4	4	4	3		5	1	1	1	1	1	1	1	1	1	1	1	1	1	1	1	1	1	1	5	1	1	1	1	2	4	1	1	1	1	1	1		1	1
948		33		5	5	1	1	5	4	4	4	4	4		2	1	2	4	4	3	1	1	2	2	1	1	1	2	4	2	2	1	1	2	2	2	2	2	2	2	1	1	1	1	1	1		1	1
949	2	21		5	5	1	1	3	3	3	4	4	4		3	4	3	2	2	1	1	1	1	1	1	1	1	2	3	3	3	1	1	1	1	1	2	1	1	1	1	1	1	1	1	2		1	1
950	2	23		5	5	1	1	4	3	4	4	4	4		1	2	2	4	2	2	1	1	1	1	1	1	1	2	2	2	1	1	1	4	2	1	1	3	4	1	1	1	2	1	1	2		1	1
951	2	23		5	5	1	1	5	4	4	4	4	4		1	1	1	4	3	1	1	1	1	1	1	1	1	1	1	1	1	1	1	4	1	1	1	1	1	1	1	1	1	1	1	1		1	1
952	1	23		5	3	1	4	2	3	3	2	2	4		4	2	2	4	4	2	2	2	3	2	2	2	2	2	2	2	2	2	2	2	2	2	2	2	4	4	1	2	2	2	2	2		2	1
953	2	22		5	5	1	2	5	3	3	4	4	4		2	1	1	3	3	1	2	1	4	2	1	1	1	1	3	2	2	1	1	1	1	1	4	4	3	4	1	1	1	1	1	3		2	1
954	2	23		4	3	1	1	2	3	3	2	4	3		2	2	3	2	2	3	2	1	2	2	1	1	1	1	3	3	2	1	1	4	3	2	2	2	4	1	1	1	1	1	1	3		1	1
955	2	22		4	4	1	1	4	3	4	3	4	3		3	2	2	3	3	3	1	2	3	2	1	2	3	3	4	3	2	1	1	4	3	2	1	1	3	3	1	1	2	1	1	2		1	1
956	2	23		4	4	1	1	4	4	5	5	5	5		1	2	1	4	1	1	1	1	2	1	1	1	1	1	3	2	1	2	2	2	2	2	1	1	2	2	1	1	2	2	1	4		1	1
957	1	22		5	5		2	4	3	3	3	3	3		4	4	3	4	3	4	1	1	2	1	1	1	1	3	3	2	3	2	1	4	1	2	2	1	3	2	1	1	1	3	1	1		1	1
958	2	22		5	5	1	2	5	5	4	3	4	5		2	3	2	3	2	1	1	2	2	2	1	2	2	1	1	1	1	1	1	1	1	1	1	1	1	2	1	1	1	1	1	3		1	1
959	1	24		5	5	1	1	5	4	5	5	5	5		1	4	4	2	3	4	1	2	2	1	1	1	2	1	2	4	2	1	1	4	2	2	1	2	4	1	1	2	2	2	1	2		1	1
960	2	23		5	5	1	2	5	4	5	4	5	4		2	1	1	2	2	2	1	1	2	1	1	2	2	1	2	2	1	1	1	2	1	1	1	1	2	2	1	1	2	1	1	2		1	1
961	2	21		5	5	1	1	4	4	4	4	4	4		4	1	1	2	1	1	1	1	1	1	1	1	1	1	1	1	1	1	1	4	1	1	1	1	1	2	1	1	2	1	1	2		1	1
962	2	22		4	4	2	2	4	3	4	3	4	4		2	2	2	3	4	2	2	1	2	2	1	2	2	2	1	1	1	1	1	2	2	2	1	1	3	2	1	2	2	1	1	1		2	1
963	2	22		5	4	1	3	4	3	4	3	4	3		3	3	2	4	2	2	2	1	2	2	1	1	1	3	4	3	2	2	2	2	2	1	2	3	3	2	1	1	2	1	1	3		2	1
964	1	24		5	5	1	2	3	3	5	5	3	4		5	3	3	3	3	3	3	3	3	3	1	1	3	3	3	3	3	1	1	3	3	3	3	3	3	1	1	3	3	3	3	3		1	1
965	2	24		4	4	1	1	5	4	4	3	3	3		3	2	1	1	2	2	1	1	1	1	1	1	1	2	1	1	1	1	1	5	1	2	2	2	2	2	1	2	2	2	2	1		1	1
966	2	22		5	4	1	1	4	4	4	4	4	4		2	1	1	1	2	1	1	1	1	1	1	1	1	2	1	2	1	1	1	1	1	1	1	1	1	1	1	1	1	1	1	1		1	1
967	2	22		5	5	1	1	4	3	4	4	4	4		4	1	1	2	1	1	2	1	2	1	1	1	1	1	2	1	2	1	1	1	1	1	2	1	1	1	1	1	1	1	1	2		1	1
968		22		5	5	1	1	5	5	4	4	4	4		3	1	4	2	1	1	1	1	3	1	1	1	2	1	2	2		1	1	1	1	1	1	3	3	1	1	1	1	1	1	1		1	1
969	2	25		5	5	1	1	4	4	3	3	5	5		1	1	1	1	3	1	1	1	1	1	1	1	1	1	1	1	1	1	1	1	1	1	1	1	1	1	1	1	1	1	1	1		1	1
970	2	23		5	5	1	1	5	3	3	3	4	3		2	2	2	2	2	2	1	1	1	1	1	1	2	2	1	1	1	1	2	2	2	1	1	1	2	2	1	1	2	1	1	3		1	1
971	2	17		5	5	1	1	4	3	4	3	4	3		2	1	1	1	2	2	3	1	4	1	1	2	2	1	3	2	3	1	2	3	2	1	1	1	2	1	1	1	2	1	1	2		1	1
972	1	18		5	5	2	4	4	3	2	3	4	4		2	4	2	2	2	2	4	1	3	3	1	1	1	3	5	2	1	1	1	1	1	1	2	1	2	1	2	3	2	2	2	3		3	1
973	2	19		5	4	1	2	2	3	3	3	2	4		1	5	3	2	3	2	2	1	4	1	1	1	1	1	1	4	2	1	1	1	4	2	1	1	3	3	1	1	1	3	1	1		1	1
974	1	18		4	4	1	1	4	3	3	3	4	3		4	4	2	3	1	3	3	3	5	3	5	1	1	3	4	3	3	3	2	2	2	2	2	2	3	2	1	1	2	1	2	2		1	1
975	1	18		4	4	1	2	4	3	3	3	2	3		4	5	2	3	4	4	1	1	4	1	1	1	4	1	4	3	1	1	2	4	4	3	1	1	2	2	1	1	2	1	1	4		1	1
976	2	18		5	5	1	1	4	4	5	5	5	4		3	3	2	2	2	2	1	1	1	1	1	2	1	1	2	1	1	1	1	5	3	1	1	4	2	1	1	2	1	1	1	1		1	1
977	2	17		4	4	1	1	5	4	5	4	5	4		1	1	1	1	3	1	1	1	1	1	1	1	1	1	1	1	1	1	1	1	1	1	1	1	1	1	1	1	1	1	1	1		1	1
978	2	18		4	4	2	2	3	2	4	3	4	3		3	2	2	4	2	2	3	2	4	2	2	2	2	2	4	2	4	2	2	4	2	2	2	2	2	2	2	2	2	1	1	2		2	1
979	2	18		4	4	1	4	3	3	3	4	3	3		1	4	3	5	4	2	1	1	1	1	1	1	4	1	2	2	1	1	1	2	2	1	1	2	2	2	1	2	3	1	1	3		1	1
980	2	17		5	5	1	1	4	4	4	4	4	4		3	2	2	4	2	3	2	2	3	2	2	1	1	1	2	1	2	2	2	3	2	1	2	2	3	3	1	1	2	1	2	2		1	1
981	2	18		5	4	1	2	5	3	2	4	3	3		5	2	1	3	1	1	3	1	2	1	1	1	1	1	4	4	1	1	1	1	1	1	1	1	3	4	1	1	1	1	1	1		1	1
982	1	18		5	5	1	4	4	4	4	4	4	4		4	4	4	2	2	1	3	1	5	4	1	2	2	2	4	4	3	1	2	2	2	2	2	4	4	4	2	2	2	2	4	4		2	1
983	1	17		5	5	1	1	5	4	4	3	4	3		3	4	4	3	3	2	1	3	3	3	1	1	1	3	1	1	3	1	1	1	1	1	1	3	3	3	1	1	4	1	1	4		1	1
984	1	18		4	4	4	2	4	3	4	4	4	4		4	3	2	4	3	2	5	1	2	3	2	2	2	3	2	3	3	2	2	4	2	2	2	3	3	2	2	2	2	2	2	2		3	1
985	1	17		4	4	1	2	3	3	3	3	3	3		5	4	2	5	2	2	4	2	3	4	2	1	1	2	4	2	2	2	2	4	2	2	4	1	5	2	1	2	3	3	2	2		1	1
986	1	19		5	5	1	2	2	5	5	5	5	5		4	4	1	4	1	1	1	1	4	1	1	1	1	1	4	1	1	1	1	5	3	1	3	1	3	2	1	1	4	1	1	2		4	1
987	1	18		4	4	1	1	4	3	2	2	3	3		3	4	2	4	3	3	2	1	3	3	1	2	2	3	3	2	2	2	2	4	3	3	2	3	3	2	1	2	2	2	1	2		3	1
988	1	18		5	5	1	1	5	5	5	5	5	5		1	1	1	1	1	1	1	1	1	1	1	1	1	1	1	1	1	1	1	1	1	1	1	1	1	1	1	1	1	1	1	1		1	1
989	1	18		5	5	1	1	5	5	5	5	5	4		4	2	2	2	2	2	1	1	5	5	2	2	1	2	4	2	4	2	2	2	2	2	2	2	2	2	1	1	1	2	2	2		1	1
990	1	17		5	5	1	1	2	3	5	4	5	4		3	1	1	1	1	2	4	1	4	1	1	1	1	1	4	1	1	1	1	1	1	1	1	1	3	2	1	1	1	1	1	2		2	1
991	2	18		4	4	1	1	4	3	4	3	3	3		2	2	2	2	1	2	1	1	1	1	1	1	2	1	2	2	1	1	1	1	1	1	1	1	1	2	1	1	1	1	1	1		1	1
992	1	19		5	5	1	1	4	4	4	3	4	4		3	3	2	4	2	2	2	1	4	2	1	2	2	2	4	4	3	2	2	5	4	3	2	2	3	3	1	1	2	2	1	4		3	1
993	2	18		4	4	1	1	4	4	4	3	4	4		3	3	2	3	2	2	3	2	4	1	1	1	3	1	4	1	1	2	1	3	3	1	3	3	2	3	1	2	2	1	1	2		1	1
994	2	19		5	5	1	1	5	5	5	5	5	5		2	2	3	1	1	1	3	1	2	2	1	1	1	1	3	1	2	1	1	1	1	1	2	1	1	1	1	1	1	1	1	1		1	1
995	2	18		2	2	4	5	1	2	3	3	3	4		2	3	2	2	1	1	3	1	3	1	1	2	4	2	4	3	1	1	1	4	1	1	2	3	3	2	1	1	2	1	1	3		1	1
996	1	18		5	5	1	1	5	3	4	3	4	4		4	3	2	4	2	3	3	1	4	4	1	1	1	1	4	1	3	1	1	4	1	1	4	1	3	3	1	1	4	1	1	2		1	1
997	1	19		5	5	1	1	4	4	4	4	4	4		1	2	2	4	2	2	2	1	2	1	1	1	1	1	2	2	2	2	2	5	2	1	2	2	2	1	1	1	1	1	1	1		1	1
998		19		5	5	1	1	3	3	5	5	5	5		1	1	1	1	1	1	1	1	1	1	1	1	1	1	1	1	1	1	1	5	1	1	1	1	1	1	1	1	1	1	1	1		1	1
999	1	18		5	5	1	2	4	3	3	3	4	3		2	2	1	2	1	2	1	1	1	1	1	1	1	1	3	2	1	1	1	2	1	1	1	2	2	1	1	1	3	1	1	1		2	1
1000	1	18		5	5	1	3	5	4	4	4	5	5		3	2	1	1	2	2	3	2	3	3	1	1	1	2	4	3	2	1	1	3	1	1	2	2	3	2	1	1	3	2	1	3		2	1
1001	2	19		5	5	1	2	4	5	5	5	4	4		1	3	3	2	4	3	1	3	1	1	1	1	3	1	2	2	1	1	1	5	1	1	1	1	3	2	1	1	1	1	1	4		1	1
1002	2	18		5	5	1	1	5	5	5	5	5	5		1	3	5	1	3	2	1	1	1	1	1	1	1	1	1	3	1	1	1	5	1	1	1	2	3	1	1	1	1	1	1	3		1	1
1003	1	18		5	5	5	5	1	4	3	5	5	5		1	1	1	1	1	1	1	1	1	1	1	1	1	3	1	1	1	1	1	4	1	1	1	1	1	1	1	1	3	1	1	3		1	1
1004	1	18		5	5	1	1	5	1	4	4	4	3		3	2	1	1	1	1	1	1	1	1	1	1	1	1	1	1	1	1	1	1	1	1	1	1	1	2	1	1	1	1	1	1		1	1
1005		19		5	5	1		5	3	3	4	3	3		4	2	1	2	1	1	1	1	1	2	1	1	1	1	4	4	1	1	1	1	1	3	3	1	3	1	1	2	1	1	1	1		1	1
1006	2	19		5	5	5	1	5	5	5	5	5	5		1	1	1	1	1	1	1	1	1	1	1	1	1	1	1	1	1	1	1	1	1	1	1	1	1	1	1	1	1	1	1	1		1	1
1007	2	18		5	5	1	1	5	5	5	5	5	5		3	1	1		2	3	1	1	3	1	1	1	3	3	3	3	1	1	1	1	1	1	1	3	1	1	1	1	3	1	1	3		1	1
1008	2	18		5	5	1	1	5	3	3	4	5	5		1	3	1	1	3	3	1	1	4	1	1	1	1	1	1	2	1	1	1	5	1	2	1	1	3	1	1	1	1	1	1	1		1	1
1009	1	19		5	5	5	4	4	4	4	5	4	3		5	4	3	1	4	4	3	1	5	2	1	1	1	1	3	1	2	1	5	3	1	1	5	3	2	1	2	1	1	1	2	1		2	1
1010		18		5	5	1	5	5	5	5	5	5	5		5	1	1	1	1	1	1	1	5	1	1	1	4	1	1	1	1	1	1	1	1	1	1	1	1	1	1	1	1	1	1	3		1	1
1011	2	19		5	5	1	1	5	5	5	5	5	5		5	1	1	1	1	1	1	1	5	1	1	1	3	1	1	1	1	1	1	1	1	1	1	1	1	1	1	1	1	1	1	3		1	1
1012	2	17		5	5	1	1	5	5	5	5	5	5		5	1	1	1	1	1	1	1	5	1	1	1	3	1	1	1	1	1	1	1	1	1	1	1	1	1	1	1	1	1	1	3		1	1
1013	2	19		5	5	1	1	5	5	5	5	5	5			3	4	3	2	1	2	2	1	1	1	1	1	1	1	1	1	1	1	2	1	1	1	2	2	1	1	1	1	1	1	1		1	1
1014	1	18		5	3	1	2	1	1	1	4	4	5		4	5	2	5	1	2	4	1	5	1	1	1	1	3	4	5	3	1	1	5	4	1	1	3	4	4	1	1	1	1	1	1		2	1
1015		19		5	5	1	1	5	4	5	5	5	4		1	1	1	5	2	2	1	1	1	1	1	1	1	1	1	1	1	1	1	1	1	1	1	1	1	1	1	1	1	1	1	1		1	1
1016	2	19		4	4	1	2	3	4	4	4	4	5		3	1	1	3	4	2	1	1	1	1	1	1	1	1	1	1	1	1	1	3	1	1	1	1	1	3	1	1	2	1	1	1		1	1
1017	2	17		5	5	1	1	5	5	5	3	3	4		1	5	2	1	2	2	1	1	1	1	1	1	1	1	3	3	1	1	1	5	1	1	1	3	3	1	1	1	3	1	1	2		1	1
1018	2	18		4	4	1	1	2	3	4	3	3	4		2	2	2	2	2	2	1	1	2	1	1	1	1	1	2	1	1	1	1	1	1	1	1	1	1	2	1	1	1	1	1	1		1	1
1019	2	19		5	5	1	1	5	5	5	5	5	5		1	1	1	1	1	1	1	1	1	1	1	1	1	1	1	1	1	1	1	1	1	1	1	1	1	1	1	1	1	1	1	1		1	1
1020	2	19		5	5	1	1	5	4	5	5	5	5		2	2	1	1	2	1	1	1	1	1	1	1	1	1	1	1	1	1	1	4	1	1	1	1	3	1	1	1	1	1	1	2		1	1
1021	2	20		5	5	1	1	5	4	4	3	4	4		2	2	2	2	2	2	2	1	3	3	1	2	1	2	4	2	3	1	2	2	2	1	2	2	3	2	1	1	2	2	1	2		1	1
1022	2	18		4	3	1	1	4	3	4	3	3	3		1	1	1	2	3	2	1	1	3	1	1	1	2	1	4	2	1	1	1	5	1	1	2	1	1	2	1	1	2	1	1	2		1	1
1023		18		5	5	1	1	4	3	5	4	5	4		1	1	1	3	4	2	2	1	2	1	1	1	1	1	4	1	1	1	1	4	1	1	1	1	1	1	1	1	2	1	1	1		1	1
1024		18		4	4	4	3	4	4	3	4	3	3		3	3	4	4	3	2	1	1	3	2	1	2	1	2	1	1	1	1	1	2	1	1	1	2	2	2	1	2	3	2	2	2		1	1
1025	2	18		4	5	1	1	4	1	3	3	2	3		2	2	1	3	2	1	1	3	4	1	1	1	1	1	2	3	2	2	2	4	1	1	1	3	3	4	2	1	3	1	1	2		1	1
1026	2	18		5	5	1	1	5	4	5	2	5	5		4	3	1	2	1	3	1	1	3	1	1	3	2	3	3	4	3	1	1	5	1	1	1	1	3	1	1	1	4	2	1	3		1	1
1027	2	18		5	5	1	1	5	3	5	5	5	5		1	1	1	1	1	1	1	1	1	1	1	1	1	1	1	2	1	1	1	4	1	1	1	1	1	2	1	1	1	1	1	2		1	1
1028	2	19		5	5	2	2	5	5	4	4	4	3		2	2	2	2	2	2	1	1	2	1	1	1	2	1	1	1	1	1	1	5	1	1	1	1	3	2	1	1	1	1	1	3		1	1
1029	2	17		5	4		2	3	3	3	3	4	3		5	4	3	5	3	2		2	4	1	1	1	2	2	4	3	4	2	2	4	2	2	4	2	1	1	1	2	1	1	2	2		2	1
1030	2	18		5	5	1	1	5	3	4	4	4	3		3	1	1	4	3	2	1	1	2	1	1	2	1	1	2	2	2	1	1	4	1	1	1	1	3	1	1	1	1	1	1	1		1	1
1031	2	19		5	5	1	1	5	5	5	5	5	5		1	1	1	3	2	2	1	1	1	1	1	1	2	1	1	4	1	1	1	5	1	1	2	2	2	2	1	1	2	1	1	2		1	1
1032	1	19		5	5	1	1	5	3	4	4	4	3		1	3	2	1	4	3	1	1	1	1	1	1	2	3	2	1	2	1	1	2	2	1	2	3	2	1	1	2	2	1	1	2		2	1
1033	1	17		5	4	1	2	4	2	3	4	4	3		4	3	2	2	1	2	1	1	2	2	1	1	2	2	4	3	2	2	2	1	1	2	1	1	2	2	1	1	2	1	1	2		2	1
1034	2	21		5	5	1	1	5	3	4	4	4	3		1	1	1	3	4	2	1	1	2	2	1	1	1	1	2	1	1	1	1	4	2	1	1	1	3	3	1	1	2	1	1	1		1	1
1035	1	18		5	5	1	1	5	3	4	4	4	4		4	4	2	3	3	2		1	2	1	1	1	1	1	2	2	1	1	1	4	1	1	1	1	3	2	1	1	2	1	1	2		1	1
1036	1	20		5	5	1	1	1	4	4	4	4	4		4	3	4	2	3	3	1	1	4	1	1	1	1	1	2	2	2	1	2	2	3	1	1	1	3	4	2	1	1	1	1	1		2	1
1037	2	19		5	5	1	1	5	4	4	3	4	4		1	2	1	4	5	2	1	1	3	1	1	1	1	2	2	3	1	2	1	1	1	1	1	1	3	3	1	1	1	1	1	1		1	1
1038	2	19		5	5	1	1	4	2	2	2	3	3		3	2	3	1	3	3	4	1	3	2	2	2	2	2	4	3	3	2	3	3	4	2	3	3	2	1	1	2	2	2	1	3		1	1
1039	2	19		5	4	1	2	4	3	4	4	4	4		2	2	1	2	1	1	1	2	1	1	1	1	1	1	3	2	1	1	1	2	2	2	2	2	3	3	1	1	2	1	1	2		1	1
1040		19		5	4	1	1	4	3	3	3	4	3		2	2	2	1	2	3	1	1	3	2	1	1	1	1	1	1	1	1	1	1	1	1	1	1	1	1	1	1	1	1	1	1		1	1
1041	2	18		5	5	1	1	5	3	5	5	5	5		1	3	5	1	3	2	1	1	1	1	1	1	1	1	1	3	1	1	1	5	1	1	1	2	3	1	1	1	1	1	1	3		1	1
1042	2	18		5	5	1	1	5	1	4	4	4	4		2	1	1	2	2	1	1	1	2	1	1	1	1	1	1	1	1	1	1	2	1	1	1	1	1	1	1	1	1	1	1	1		1	1
1043		18		4	4		1	4	4	4	4	4	4		1	1	1	1	3	1	1	1	3	1	1	1	1	1	1	1	1	1	1	1	1	1	1	1	1	1	1	1	1	1	1	1		2	1
1044	1	19		5	5	1	1	5	1	5	5	5	5		1	1	1	3	3	1	1	1	1	1	1	1	1	1	1	1	1	1	1	1	1	1	1	1	1	1	1	1	1	1	1	1		2	1
1045	1	19		5	4	2	2	3	2	3	3	3	3		4	3	2	3	3	3	4	1	3	2	1	1	2	1	3	3	2	2	2	4	3	2	3	1	3	2	2	2	2	2	2	3		2	1
1046	1	18		5	5	1	1	5	4	4	3	4	4		3	1	1	1	1	1	1	1	1	1	1	1	1	1	1	1	1	1	1	1	1	1	1	1	1	1	1	1	1	1	1	1		1	1
1047	2	18		5	5	1	5	5	5	5	5	5	5		1	2	2	2	2	1	1	1	1	1	1	1	1	1	1	1	1	1	2	2	1	1	1	2	1	1	1	1	1	1	1	1		1	1
1048	2	18		4	3	2	2	2	3	3	3	4	3		4	3	2	3	4	4	1	1	5	2	2	2	2	2	3	2	2	2	3	4	2	2	2	2	4	3	2	2	3	2	2	4		1	1
1049	2	17		4	3	2	2	3	2	2	2	2	3		4	2	2	2	2	2	3		2		1	2	2	2	3	2	2	3	2	4	2	2	2	1	4	4	1	1	2	1	1	2		1	1
1050	2	18		5	5	1	1	5	4	4	3	4	4		2	2	3	3	1	1	5	1	3	1	1	1	1	1	4	1	1	1	1	1	1	1	1	1	1	1	1	1	1	1	1	1		1	1
1051	1	17		4	4	2	2	4	3	4	4	4	3		3	2	2	2	1	1	3	3	3	2	2	1	3	2	4	3	3	1	1	1	2	1	2	4	3	1	1	1	1	1	1	1		2	1
1052	1	17		5	5	1	2	4	4	2	4	5	5		1	3	2	1	2	1	1	1	1	1	1	2	2	2	1	2	1	1	1	1	1	2	1	2	2	1	1	1	3	2	1	3		2	1
1053	2	18		4	3	2	3	2	2	3	4	4	5		1	1	1	3	1	3	3	1	3	1	1	1	1	1	3	4	1	1	1	3	1	1	1	1	1	1	1	1	1	1	1	1		1	1
1054	2	19		5	5	1	1	3	3	3	4	3	3		3	2	1	2	3	3	1	1	1	1	1	2	1	1	1	1	1	1	1	2	1	1	1	1	3	2	1	1	1	1	1	2		1	1
1055	2	19		5	5	1	1	4	4	4	3	5	5		1	2	4	3	1	2	1	2	2	2	1	1	1	1	1	1	1	1	1	1	2	1	1	1	2	1	1	1	1	1	1	1		1	1
1056	2	18		5	5	1	1	5	5	4	4	5	5		2	2	4	4	4	2	1	1	3	1	1	1	2	1	1	1	1	1	1	4	2	1	1	2	1	1	1	1	3	1	1	3		1	1
1057	1	18		4	5	1	2	4	4	3	3	4	4		3	3	2	3	2	3	3	1	4	1	1	1	1	1	2	4	1	2	1	3	1	1	1	1	3	2	1	1	2	1	1	2		1	1
1058	1	18		5	5	1	1	5	3	3	2	3	5		3	1	1	1	1	2	1	1	2	2	1	1	1	1	3	1	2	1	1	1	2	1	1	1	3	2	1	1	2	1	1	2		2	1
1059	2	18		5	4	1	1	5	4	4	4	4	4		3	2	2	4	3	2	1	3	4	3	1	2	3	2	4	4	3	4	1	5	2	1	1	3	4	2	2	2	2	2	2	4		1	1
1060	2	20		5	5	1	3	5	2	4	4	5	3		1	1	5	5	1	4	4	1	3	3	1	1	1	1	3	1	1	1	1	1	1	1	4	3	4	1	1	1	1	1	1	3		2	1
1061	2	18		5	5	1	2	5	4	4	4	4	3		3	4	2	5	3	4	1	1	4	3	2	2	3	1	2	3	4	2	1	4	2	2	1	3	3	3	3	2	2	2	2	4		2	1
1062	1	18		5	5	2	2	4	4	4	3	4	4		4	4	2	3	2	2	1	2	2	1	1	1	1	2	2	3	2	1	2	2	2	3	1	1	3	4	1	1	1	1	1	2		2	1
1063	2	18		5	5	1	1	5	4	4	4	5	5		3	4	4	3	4	3	1	3	3	1	1	1	2	2	4	4	2	2	2	4	2	2	2	2	3	2	1	2	2	1	1	2		1	1
1064	1	18		5	5	1	2	3	2	4	3	5	5		5	3	2	3	3	3	2	3	5	3	4	3	4	3	4	3	5	4		4	4	3	3	4	5	4	5	4	3	4	4	3		2	3
1065		19		5	5	1	1	5	5	5	5	5	5		3	4	1	3	2	2	1	1	2	1	1	1	2	1	1	1	1	1	1	1	2	1	1	1	1	1	1	1	1	1	1	3		1	1
1066	1	18		5	5	1	1	5	5	5	5	5	5		3	4	1	3	2	2	1	1	2	1	1	1	2	1	1	1	1	1	1	1	2	1	1	1	1	1	1	1	1	1	1	3		1	1
1067	1	18		5	4	1	1	4	4	4	4	4	5		4	3	2	4	4	3	3	2	4	3	1	1	1	1	4	3	3	3	1	5	3	1	2	3	3	3	1	1	4	1	1	5		2	1
1068	1	19		5	5	1	1	5	5	5	3	3	3		3	2	2	1	1	1	1	3	1	1	1	1	1	1	1	1	1	1	1	1	1	1	1	1	1	1	1	1	1	1	1	1		1	1
1069	2	19		5	5	1	2	5	5	5	5	5	5		1	2	2	2	1	2	1	1	1	2	2	1	1	1	1	1	1	1	1	1	1	1	1	1	1	1	1	1	1	1	1	1		1	1
1070	1	18		5	5	1	1	4	1	5	5	5	4		2	2	2	2	2	1	1	1	1	1	1	1	1	1	1	1	1	1	1	1	1	1	1	1	1	1	1	1	1	1	1	1		1	1
1071	1	18		5	5	1	1	5	5	5	4	4	5		4	5	1	2	2	2	3	1	4	2	1	2	2	3	2	2	2	2	2	4	4	2	2	3	3	4	2	2	2	2	1	4		1	1
1072	1	20		5	5	1	1	5	5	5	5	5	5		4	2	1	1	2	2	1	1	2	2	1	2	2	1	1	2	4	2	1	2	1	1	2	3	3	2	1	2	1	1	1	1			1
1073	1	18		4	4	1		4	3	4	3	4			1	2	1	1	1	1	1	1	1	1	1	1	1	1	1	1	1	1	1	1	1	1	1	1	1	1	1	1	1	1	1	1		1	1
1074	1	18		5	5	1	1	5	5	3	3	5	1		3	3	2	1	1	2	4	1	5	3	1	2	1	3	5	2	3	1	1	5	1	1	2	2	2	4	2	1	1	1	1	4		1	1
1075	1	18		5	5	1	1	4	3	4	4	4	3		1	1	2	5	1	1	1	1	1	1	1	1	1	3	4	2	1	1	1	5	1	1	1	3	3	1	1	1	3	1	1	4		1	1
1076	2	20		4	4	1	1	3	4	4	4	4	4		1	1	1	2	2	2	2	1	1	1	1	1	1	1	1	1	1	1	1	5	2	1	1	4	2	2	1	1	2	1	1	2		1	1
1077	1	19		4	5	1	2	4	4	4	3	5	4		2	1	1	4	2	2	1	1	2	2	2	1	4	1	2	1	1	2	1	5	4	2	2	1	3	2	1	2	3	1	1	5		2	1
1078	2	17		5	5	1	1	5	5	5	5	5	5		1	3	1	2	1	1	1	1	1	1	1	1	1	1	1	1	1	1	1	1	1	1	1	1	1	1	1	1	1	1	1	1		1	1
1079	2	19		4	4	1	1	2	2	2	2		2		1	2	2	2	2	2	2	2	2	2	2	2	2	2	2	2	2	2	2	2	2	2	2	2	2	2	2	2	2	2	2	2		1	1
1080		20		4	4	1	2	4	4	4	2	2	3		2	5	3	3	1	2	1	1	1	1	1	1	1	1	2	1	1	2	1	5	1	1	1	1	2	1	1	1	2	2	1	2		2	1
1081		19		5	5	1	1	5	4	4	3	4	4		5	1	1	1	1	1	1	1	3	1	1	1	1	1	1	1	2	1	1	1	1	1	1	1	1	1	1	1	1	1	1	1		2	1
1082	1	18		5	5	1	1	2	2	4	2	3	4		2	3	1	2	1	4	5	1	4	1	1	1	1	1	1	3	4	1	1	1	1	1	3	1	1	1	1	1	1	1	1	1		1	1
1083	1	18		4	4	2	2	4	3	4	3	3	4		4	3	2	4	3	3	2	2	2	2	2	2	3	2	2	2	3	2	3	4	2	2	2	3	3	3	2	2	2	2	2	3		1	1
1084	1	19		4	2	1	4	1	5	3	2	2	5		4	1	2	5	2	3	5	1	5	1	1	1	4	1	2	1	3	1	1	1	4	1	1	1	4	2	1	1	2	1	1	4		2	1
1085	2	18		5	5	1	1	4	5	5	5	5	5		4	1	1	5	1	3	1	1	2	1	1	1	1	1	2	1	1	1	1	1	2	2	2	1	2	1	1	1	2	1	1	1		2	1
1086	1	19		5	5	1	1	5	5	5	5	5	5		1	2	1	1	1	1	1	1	1	1	1	1	1	1	4	1	1	1	1	1	1	1	1	1	1	1	1	1	1	1	1	1		1	1
1087	1	18		5	4	1	2	4	5	4	4	4	4		4	3	2	5	2	3	4	3	4	3	1	2	5	1	4	1	3	2	3	5	5	1	3	4	5	4	2	2		1	1	3		1	1
1088	1	18		5	5	1	1	5	3	3	3	3	3		3	3	1	2	2	2	1	1	2	1	1	1	1	1	1	1	1	1	1	1	1	1	1	1	1	1	1	1	1	1	1	1		1	1
1089	1	19		5	5	1	2	4	3	3	4	4	4		2	2	2	3	2	2	1	2	2	2	2	2	2	2	2	2	2	2	2	3	2	1	2	2	3	2	1	2	2	1	1	3		1	1
1090	1	17		5	5	2	2	4	3	3	4	4	3		1	1	1	3	1	1	1	2	2	1		1	1	1	1	1	1	1	1	1	1	1	1	1	1	2	1	1	2	1	1	2		1	1
1091	2	18		4	4	4	3	4	3	4	4	4	3		1	1	1	3	2	2	1	1	1	1	1	1	1	1	1	1	1	1	1	1	1	1	1	1	2	2	1	1	1	1	1	1		2	1
1092		19		5	5	5	1	5	4	5	5	5	5		5	2	1	3	1	1	1	1	1	1	1	2	2	1	1	2	2	1	1	2	1	1	1	1	1	2	1	1	2	1	1	3		1	1
1093		20		4	4	2	2	4	2	3	3	3	3		2	2	2	1	2	3	2	1	2	2	1	1	4	2	4	2	2	2	2	1	2	1	2	1	4	4	1	1	2	1	1	3		1	1
1094	1	18		5	5	1	1	4	3	4	4	2	3		1	1	2	3	3	3	3	3	3	3	3	1	1	2	2	1	1	1	1	1	1	1	1	1	3	3	1	1	1	1	1	1		2	1
1095	2	18		4	3	1	2	3	3	3	3	4	4		4	2	3	5	3	2	3	1	3	1	1	1	1	1	2	2	2	1	2	4	2	1	1	2	3	3	1	1	2	1	1	2		2	1
1096	2	18		5	4	1	1	4	3	3	3	2	3		3	2	1	4	1	2	1	1	1	2	1	1	1	1	1	1	2	1	2	1	1	1	1	1	5	3	1	1	3	1	1	3		1	1
1097	2	18		5	5	1		5	5	5	5	5	5		2	2	2	2	2	2	1	1	1	1	1	1	1	1	1	1	1	1	1	1	1	1	1	1	1	1	1	1	1	1	1	1		1	1
1098	1			5	5	1	1	4	3	5	3	3	4		1	1	1	3	3	3	1	2	1	1	1	1	3	1	1	1	1	1	1	1	1	1	1	1	1	1	1	1	1	1	1	2		1	1
1099	1	18		5	5	1	2	4	3	4	4	4	3		1	1	2	2	1	2	4	1	4	1	1	1	1	1	2	1	1	1	1	1	2	1	2	4	2	3	1	1	1	2	1	3		1	1
1100	2	18		5	4	1	3	4	3	3	4	3	3		3	1	1	2	3	2	1	1	1	1	1	1	1	2	2	1	1	1	1	2	2	1	1	1	3	2	1	1	1	1	1	3		1	1
1101	2	19		5	5	1	1	4	3	4	3	4	3		3	1	3	5	4	4	1	3	4	2	1	2	1	1	1	1	2	1	1	4	4	1	1	4	5	4	3	1	1	1	1	4		1	1
1102	2	18		5	4	1	5	5	4	5	4	5	5		2	1	1	2	2	2	1	1	1	1	2	1	2	1	1	1	1	1	1	1	1	1	1	1	1	1	1	1	1	1	1	1		1	1
1103	1	18		4	4	1	2	4	4	4	4	4	4		2	4	3	1	2	4	2	1	2	3	1	1	1	1	5	1	2	2	2	3	1	1	2	2	4	3	1	1	1	1	1	2		1	1
1104	1	19		5	5	2	4	4	2	4	4	3	4		2	2	1	2	4	4	2	1	1	1	2	2	2	2	2	1	2	1	2	4	1	2	2	2	4	3	1	1	1	2	2	3		2	1
1105	1	18		5	3	1	2	2	3	4	3	4	4		4	1	1	3	1	2	2	1	2	2	1	1	1	2	2	1	2	1	1	5	1	2	2	2	2	4		3	1	1	1	1		2	1
1106	2	18		5	5	1	1	5	5	5	5	3	4		4	4	4	2	3	3	5	2	4	4	1	1	2	1	3	1	4	3	1	3	3	3	3	1	5	5	1	2	3	2	2	4		3	1
1107	2	19		5	5	1	2	5	3	4	4	2	3		2	3	2	3	2	4	2	1	2	2	1	1	1	1	3	2	1	3	1	3	3	2	3	3	3	2	1	1	2	1	3	2		2	1
1108	1	18		5	5	1	1	5	5	5	5	5	5		2	1	1	4	4	1	3	1	1	1	1	1	1	1	3	1	1	1	1	5	3	1	3	1	1	1	1	1	3	1	1	3		1	1
1109	1	19		5	5	1	2	4	4	4	4	4	4		1	3	1	2	2	1	2	1	2	1	1	1	1	1	1	1	1	1	1	1	1	1	1	1	1	2	1	1	1	1	1	1		2	1
1110	1	18		5	5	1	2	5	4	4	4	5	5		2	2	1	3	4	3	2	1	3	1	1	1	2	2	4	2	1	1	1	4	1	1	2	1	3	3	1	1	2	1	1	2		1	1
1111	1	18		5	5	1	2	4	4	4	4	4	4		2	1	2	2	4	4	5	1	3	1	1	2	2	1	3	2	2	1	1	5	1	1	2	1	3	2	1	1	1	1	1	1		1	1
1112	1	18		4	5	1	1	4	3	4	4	4	4		4	2	2	4	4	4	4	1	5	2	1	1	2	2	4	2	2	1	1	4	1	2	2	4	4	4	1	2	2	1	1	1		2	1
1113	1	18		5	4	1	1	4	4	3	4	4	4		2	1	1	2	3	2	2	1	3	1	1	1	2	2	3	1	1	1	1	3	1	1	2	1	2	1	1	1	1	1	1	2		1	1
1114	1	18		5	5	1	1	5	4	5	5	5	5		3	2	2	4	4	2	2	2	3	2	1	2	3	2	2	1	3	3	2	5	3	1	1	3	4	1	1	2	3		1	1		2	1
1115	1	18		5	5	1	2	4	4	4	4	4	4		2	2	2	2	2	4	1	2	2	2	2	3	3	2	4	2	2	2	2	4	3	2	2	1	4	4	1	2	2	2	1	3		1	1
1116	1	19		5	5	1	1	3	4	5	5	4	3		1	2	2	1	2	3	1	1	1	1	1	1	1	1	1	1	1	1	1	1	1	1	1	1	3	1	1	1	1	1	1	1		1	1
1117		18		4	4	1	1	4	4	4	4	4	4		3	2	2	4	3	4	1	2	2	1	1	1	2	2	2	2	2	3	2	3	4	2	2	2	4	4
1118	2	18		5	5	1	1	5	5	5	5	5	5		5	5	5	1	1	1	1	3	1	1	1	1	1	1	1	1	1	1	1	5	5	1	1	1	1	1	1	1	1	1	1	1		1	1
1119	2	18		3	2	2	3	2	2	3	3	3	3		4	2	2	4	2	2	3	1	3	3	1	2	2	2	3	1	2	1	1	5	2	1	3	2	3	2	1	2	2	1	1	4		1	1
1120	1	18		5	5	1	1	5	5	5	5	5	5		1	1	2	1	2	1	1	1	1	1	1	1	1	1	1	1	1	1	1	1	1	1	1	1	1	1	1	1	1	1	1	1		2	1
1121	1	18		5	5	1	1	5	5	5	5	5	5		1	1	1	1	1	1	1	1	1	1	1	1	1	1	1	1	1	1	1	1	1	1	1	1	1	1	1	1	1	1	1	1		1	1
1122	1	18		5	4	1	2	5	4	4	2	3	4		4	4	4	1	2	2	1	1	4	2	1	1	2	2	2	2	1	3	2	3	4	2	1	5	4	4	2	1	3	1	1	4		1	1
1123	1	18		4	4	1	4	3	3	4	4	4	4		2	1	1	1	1	2	1	1	2	1	1	2	1	1	2	1	1	1	1	4	1	1	1	1	3	1	1	1	2	1	1	3		1	1
1124	1	19		5	1	1	4	3	3	4	4	4	4		4	4	3	1	2	2	3	1	3	1	1	1	2	2	3	3	3	2	2	1	2	2	1	3	3	2	1	2	1	2	1	2		2	1
1125	1	19		5	5	1	2	3	3	4	3	4	3		3	1	1	4	2	2	2	2	3	2	1	1	1	1	1	1	1	1	1	4	1	1	1	1	3	1	1	1	1	1	1	1		1	1
1126	1	18		5	5	1	1	5	2	5	5	5	5		1	1	1	1	1	1	1	1	1	1	1	1	1	1	1	1	1	1	1	1	1	1	1	1	1	1	1	1	1	1	1	1		1	1
1127	1	20		5	5	1	2	4	3	4	4	5	4		2	3	1	4	2	3	2	1	3	1	1	1	1	1	4	1	2	1	1	5	3	1	3	1	3	2	1	1	1	1	1	1		2	1
1128	1	18		4	4	1	3	2	3	3	3	2	3		4	1	1	4	2	3	3	2	3	2	1	1	1	1		4	1	1	1	1	1	1	3	1	4	4	1	1	1	1	1	1		1	1
1129	1	19		5	4	1	2	4	3	4	3	4	4		2	2	1	2	2	3	1	1	1	1	1	2	2	2	1	1	1	1		2	2	1	1	2	1	1	1	1	1	1	1	2		1	1
1130	1	18		4	1	4	3	3	3	4	3	4	4		2	3	4	3	4	1	1	3	2	2	2	2	2	2	3	3	1	1	4	2	1	1	1	4	4	1	1	2	1	1	3	2		1	1
1131	1	19		4	5	1	2	5	3	4	4	4	3		1	4	1	2	3	3	2	1	2	1	1	1	3	1	2	1	2	1	1	5	2	1	2	2	2	2	1	1	1	1	1	1		1	1
1132	1	18		5	5	1	2	4	3	4	3	4	3		5	5	1	2	4	3	4	3	4	3	3	3	1	3	3	2	1	3	2	2	1	1	1	2	2	2	1	1	1	3	1	2		1	1
1133	1	19		5	5	1	1	5	4	4	4	4	5		2	3	2	2	4	2	1	2	3	2	1	2	4	4	4	2	2	3	3	3	4	2	1	3	2	2	2	4	3	1	3	1		1	1
1134	1	19		5	5	2	3	4	3	4	3	4	2		3	2	3	3	4	3	4	2	4	3	1	2	2	1	3	2	3	2	2	4	2	2	2	3	4	3	1	2	2	2	1	2		1	1
1135	1	19		4	3	4	5	4	3	4	5	4	4		4	3	5	3	4	3	4	3	3	3	3	4	4	4	3	5	4	4	3	4	4	3	5	4	5	4	4	3	4	3	4	4		1	1
1136	1	18		5	5	1	1	5	3	3	4	4	3		4	3	3	2	5	2	2	2	2	2	2	2	2	2	2	3	2	1	2	1	1	1	1	1	2	1	1	2	1	1	1	1		1	1
1137	1	19		4	4		1	4	4	4	3	4	4		3	2	2	2	4	2	2	2	2	2	2	2	2	2		3	2	1	1	4	3	2	2	4	2	2	2	2	3	2	2	3		2	1
1138	1	19		4	5	1	1	5	4	4	4	5	4		1	2	1	4	4	3	1	1	1	1	1	1	3	1	2	2	2	1	1	4	1	1	1	1	3	3	1	1	1	1	1	4		1	1
1139	1	19		5	5	1	1	1	1	4	3	4	3		4	4	1	2	4	2	1	1	5	1	1	1	3	1	1	1	1	1	1	4	3	1	1	1	1	1	1	1	2	1	1	4		3	1
1140	1	19		3	2	1	4	3	2	3	3	2	3		2	1	1	1	3	3	1	1	1	1	1	1	1	2	2	1	1	1	1	4	1	2	2	1	3	4	1	1	1	1	1	1		1	1
1141	2	18		5	5	1	1	5	5	5	5	5	5		1	1	2	4	4	1	1	1	1	1	1	1	2	1	2	1	1	1	1	5	1	1	1	1	1	1	1	1	2	1	1	2		1	1
1142	2	18		5	5	1	1	5	3	4	4	4	4		3	2	1	2	1	1	1	1	1	1	1	1	1	1	1	1	1	1	1	4	1	1	1	3	2	1	1	1	2	1	1	2		1	1
1143	2	19		5	5	2	2	3	3	5	5	5	3		2	2	2	2	2	4	1	2	2	2	1	2	2	2	2	2	2	2	2	2	2	2	2	2	2	2	2	2	2	2	2	3		1	1
1144	2	18		5	5	1	1	4	3	4	5	4	4		3	1	1	1	1	1	1	1	1	1	1	1	1	1	1	1	1	1	1	1	1	1	1	1	1	1	1	1	1	1	1	1		1	1
1145	2	18		4	4	1	1	4	4	4	4	4	4		2	4	1	1	1	1	1	1	1	1	1	1	1	1	1	1	1	1	1	5	1	1	1	1	1	1	1	1	1	1	1	2		2	1
1146	2	17		4	3	2	4	2	3	4	3	4	3		4	2	4	4	4	4	1	3	4	3	1	1	2	2	3	2	2	2	2	3	2	1	2	1	3	5	3	2	2	1	1	2		3	1
1147	1	18		3	1	2	3	3	2	1	1	1	1		1	1	1	1	1	1	1	1	1	1	1	1	1	1	1	1	1	1	1	1	1	1	1	1	2	1	1	1	2	1	1	2		1	1
1148	2	18		4	4	2	2	2	3	3	4	4	4		3	1	1	1	1	2	1	1	3	1	1	1	1	1	3	1	1	1	1	3	3	1	2	1	3	3	1	1	3	1	1	2		2	1
1149	1	18		5	5	1	2	5	5	5	5	5	5		2	3	1	2	2	1	1	1	1	1	1	1	1	1	2	1	2	1	1	1	1	1	1	1	1	1	1	1	1	1	1	1		1	1
1150	2	18		5	4	1	1	4	3	3	3	3	3		1	3	2	2	2	1	1	2	2	2	1	1	1	2	1	1	1	2	1	5	1	1	1	1	1	1	1	1	1	1	1	1		2	1
1151	2	18		5	5	1	1	5	4	5	3	1	2		1	1	1	5	2	1	1	1	3	2	1	1	3	2	4	2	1	2	1	3	1	1	1	1	2	1	1	4	5	1	1	5		1	1
1152	1	19		4	4	1	2	3	3	3	5	4	4		4	5	1	2	1	2	3	1	5	2	1	2	3	1	4	2	3	2	2	5	2	2	2	3	3	4	1	2	3	1	1	2		1	1
1153	1	18		5	5	1	2	4	2	3	3	4	3		5	2	1	2	2	2	2	1	2	1	1	1	1	1	2	2	2	2	1	5	3	1	1	1	2	2	2	1	3	1	2	5		4	1
1154	1	18		5	5	1	1	5	4	5	3	1	2		1	1	1	4	2	1	1	1	3	2	1	1	3	2	4	2	1	2	1	3	1	1	1	1	2	1	1	4	5	1	1	5		1	1
1155	1	19		5	4	1	2	4	3	4	4	4	4		2	2	2	5	2	3	1	2	2	2	1	2	2	2	2	1	1	1	1	2	2	1	1	4	2	1	2	2	2	2	2	2		1	1
1156	1	18		5	5	1	5	5	5	5	5	5	5		3	3	4	3	3	3	5	3	5	3	1	1	1	3	3	5	1	1	1	1	1	1	1	1	1	2	1	1	1	1	1	1		1	1
1157	2	18		5	5	1	1	5	4	4	4	4	4		1	1	1	1	2	1	1	1	1	1	1	1	1	1	1	1	1	1	1	1	1	1	1	1	1	1	1	2	1	1	1	2		1	1
1158	2	18		5	5	1	1	5	5	5	5	5	5		2	2	1	4	2	1	1	1	3	2	1	2	1	1	4	1	1	1	1	4	2	1	1	1	3	1	1	1	2	2	1	2		1	1
1159	2	18		5	5	1	1	5	3	4	4	4	4		1	1	1	1	2	3	1	1	2	1	1	1	1	1	2	2	1	1	1	4	1	1	1	3	1	1	1	1	1	1	1	1		1	1
1160	2	18		5	5	1	1	4	3	3	3	4	3		1	1	1	1	1	1	1	1	1	1	1	1	3	3	4	2	1	1	1	3	5	1	1	1	3	1	1	1	1	1	1	1		1	1
1161	2	17		4	4	1	2	4	2	4	4	4	3		1	3	1	1	2	1	1	1	1	1	1	1	1	1	1	1	1	1	1	5	1	1	1	4	1	1	2	1	1	1	1	1		1	1
1162	2	18		4	4	1	1	4	4	4	4	5	5		1	2	1	5	4	3	1	1	2	1	1	2	3	2	3	2	2	1	2	4	4	1	2	1	3	2	1	1	2	1	1	4		2	1
1163		18		5	5	1	1	5	3	3	2	4	3		4	2	1	2	4	3	2	1	3	2	1	1	1	2	3	2	3	1	1	2	4	1	1	2	3	2	1	1	3	2	1	3		2	1
1164	2	18		4	4	2	3	2	4	3	3	4	3		4	2	1	4	2	5	5	1	4	2	1	1	5	1	3	3	2	1	1	5	4	1	2	1	3	2	2	2	1	2	2	3		4	1
1165	2	18		4	4	1	2	5	2	4	3	3	3		1	2	2	2	3	2	1	1	2	1	1	2	2	1	2	3	2	2	1	3	1	1	2	2	1	2	1	2	3	1	2	4		1	1
1166	2	18		5	5	1	1	5	3	3	3	5	3		4	2	2	3	4	1	1	1	3	2	1	1	1	1	1	1	5	1	1	2	1	1	1	1	3	2	1	1	1	1	1	1		1	1
1167	2	17		5	5	1	1	5	3	2	5	3	2		1	1	1	1	1	1	1	1	1	1	1	1	1	1	5	2	2	1	1	1	1	1	2	1	1	1	1	1	1	1	1	1		1	1
1168	2	18		5	5	1	1	5	5	5	5	5	5		1	1	1	1	1	1	1	1	1	1	1	1	1	1	1	1	1	1	1	1	1	1	1	1	1	1	1	1	1	1	1	1		1	1
1169	1	19		5	5	1	1	5	4	4	4	4	4		1	1	1	1	1	1	1	1	1	1	1	1	1	1	1	1	1	1	1	1	1	1	1	1	1	1	1	1	1	1	1	1		1	1
1170	2	18		5	5	1	1	5	3	3	3	4	3		1	2	1	2	2	1	1	1	1	1	1	1	1	2	2	2	1	2	1	2	2	2	2	2	2	1	2	2	1	2	2	2		1	1
1171	2	18		5	5	4	3	3	4	4	3	4	5		2	2	1	3	2	1	1	2	1	1	1	2	1	1	2	2	1	1	1	1	2	1	1	2	1	1	1	1	2	2	2	1		1	1
1172	2	18		5	3	2	3	2	3	4	2	2	4		4	4	2	2	2	2	2	2	4	2	1	1	1	1	2	2	2	2	2	2	2	1	1	1	3	2	1	1	1	1	1	2		1	1
1173	1	19		4	3	1	1	2	3	3	2	4	3		2	2	3	2	2	3	2	1	2	2	1	1	1	1	3	3	2	1	1	4	3	2	2	2	4	1	1	1	1	1	1	3		1	1
1174	1	18		4	4	1	1	4	3	4	3	4	3		3	2	2	3	3	3	1	2	3	2	1	2	3	3	4	3	2	1	1	4	3	2	1	1	3	3	1	1	2	1	1	2		1	1
1175	1	19		4	4	1	1	4	4	5	5	5	5		1	2	1	4	1	1	1	1	2	1	1	1	1	1	3	2	1	2	2	2	2	2	1	1	2	2	1	1	2	2	1	4		1	1
1176	2	18		5	5		2	4	3	3	3	3	3		4	4	3	4	3	4	1	1	2	1	1	1	1	3	3	2	3	2	1	4	1	2	2	1	3	2	1	1	1	3	1	1		1	1
1177	2	18		5	5	1	2	5	5	4	3	4	5		2	3	2	3	2	1	1	2	2	2	1	2	2	1	1	1	1	1	1	1	1	1	1	1	1	2	1	1	1	1	1	3		1	1
1178	2	18		5	5	1	1	5	4	5	5	5	5		1	4	4	2	3	4	1	2	2	1	1	1	2	1	2	4	2	1	1	4	2	2	1	2	4	1	1	2	2	2	1	2		1	1
1179	2	18		5	5	1	2	5	4	5	4	5	4		2	1	1	2	2	2	1	1	2	1	1	2	2	1	2	2	1	1	1	2	1	1	1	1	2	2	1	1	2	1	1	2		1	1
1180	1	18		5	5	1	1	4	4	4	4	4	4		4	1	1	2	1	1	1	1	1	1	1	1	1	1	1	1	1	1	1	4	1	1	1	1	1	2	1	1	2	1	1	2		1	1
1181	1	19		4	4	2	2	4	3	4	3	4	4		2	2	2	3	4	2	2	1	2	2	1	2	2	2	1	1	1	1	1	2	2	2	1	1	3	2	1	2	2	1	1	1		2	1
1182	1	18		5	4	1	3	4	3	4	3	4	3		3	3	2	4	2	2	2	1	2	2	1	1	1	3	4	3	2	2	2	2	2	1	2	3	3	2	1	1	2	1	1	3		2	1
1183	1	18		5	5	1	2	3	3	5	5	3	4		5	3	3	3	3	3	3	3	3	3	1	1	3	3	3	3	3	1	1	3	3	3	3	3	3	1	1	3	3	3	3	3		1	1
1184		18		4	4	1	1	5	4	4	3	3	3		3	2	1	1	2	2	1	1	1	1	1	1	1	2	1	1	1	1	1	5	1	2	2	2	2	2	1	2	2	2	2	1		1	1
1185	2	22		5	5	1	1	4	3	3	3	5	5		2	2	2	2	2	2	2	2	2	2	2	2	2	2	2	2	2	2	2	2	2	2	2	2	2	2	2	2	2	2	2	2		1	1
1186	2	22		5	5	1	1	5	4	4	4	5	4		2	2	2	3	2	2	1	1	1	1	1	1	1	1	1	1	1	1	1	4	1	1	1	1	1	1	1	1	2	1	1	2		1	1
1187	1	22		5	5	1	1	5	4	4	4	4	4		4	3	1	5	4	3	2	1	1	1	1	1	1	4	2	1	2	1	1	2	2	2	2	2	3	2	1	1	1	1	1	1		1	1
1188	1	27		5	5	1	1	5	4	4	4	4	3		2	2	2	2	2	3	1	1	1	1	1	1	1	1	4	2	1	1	1	1	1	1	1	1	2	1	1	1	1	1	2	3		1	1
1189	2	25		5	5	1	1	3	4	4	4	4	4		2	2	2	2	4	2	1	1	1	1	1	1	1	1	1	1	1	1	1	1	1	1	1	1	2	2	1	1	1	1	1	2		1	1
1190		23		5	5	1	1	5	4	4	5	5	5		1	1	1	2	2	1	1	1	1	1	1	2	1	1	1	1	1	1	1	1	2	1	1	1	2	2	1	1	1	1	1	1		1	1
1191	1	22		5	5	1	1	4	4	4	4	4	4		2	1	1	2	3	1	1	1	1	1	1	1	1	1	2	2	1	1	1	1	1	1	1	1	2	2	1	1	1	1	1	1		1	1
1192	2	20		5	5	1	1	5	4	4	4	4	4		3	2	2	2	2	3	1	3	3	2	3	2	3	3	3	3	2	2	2	2	2	2	2	2	3	3	1	2	2	1	1	2		1	1
1193	2	23		5	5	1	1	5	5	5	5	5	5		1	1	1	1	1	1	1	1	1	1	1	1	1	1	1	1	1	1	1	1	1	1	1	4	1	1	1	1	1	1	1	1		1	1
1194	2	23		5	5	5	2	4	4	4	4	4	4		1	2	2	2	2	5	2	1	2	2	1	1	1	3	4	2	1	2	1	2	1	1	1	4	3	2	1	1	1	1	1	1		1	1
1195	2	24		5	1	2	5	4	4	4	4	4	4		1	2	1	3	2	2	1	1	1	1	1	1	1	1	2	1	1	1	1	1	1	1	1	1	1	1	1	1	1	1	1	1		1	1
1196	2	23		5	5	1	1	4	4	4	4	4	4		2	2	1	3	3	2	1	1	1	1	1	1	1	1	1	1	1	1	1	1	1	1	1	1	1	1	1	1	1	1	1	1		1	1
1197	2	24		5	4	1	1	5	4	4	4	4	4		1	2	2	3	2	2	1	2	1	1	1	1	1	2	2	1	2	1	1	2	1	2	1	1	2	1	1	2	2	1	1	2		1	1
1198	2	23		5	5	1	1	4	4	4	4	4	5		2	1	1	3	2	1	1	1	1	1	1	1	1	1	1	1	1	1	1	1	1	1	1	1	1	1	1	1	1	1	1	2		1	1
1199	2	23		5	4	1	2	4	4	4	4	4	4		1	2	2	2	2	2	1	1	1	2	2	2	2	2	2	2	2	2	2	2	2	2	2	2	2	2	2	2	3	2	2	3		1	1
1200	2	23		5	5	1	1	4	4	4	4	4	4		2	1	1	3	3	2	1	2	3	1	1	1	3	3	3	2	3	1	1	2	1	1	1	1	1	2	3	1	2	2	1	1		1	1
1201	2	22		5	5	1	1	4	4	4	4	4	4		1	2	1	2	2	2	1	1	1	2	1	2	2	2	3	2	2	1	1	2	2	2	2	1	1	1	1	1	3	1	1	3		1	1
1202	2	23		5	5	1	1	5	3	3	5	5	5		2	2	1	2	3	1	1	1	1	1	1	2	2	1	1	2	1	1	1	2	2	1	1	1	2	1	1	1	1	1	1	1		1	1
1203	2	22		5	5	1	1	5	5	4	5	5	4		1	1	1	1	3	1	1	1	1	1	1	1	1	1	1	1	1	1	1	3	1	1	1	1	1	1	1	2	3	1	1	1		1	1
1204	2	22		5	5	1	4	4	4	4	4	4	4		3	2	3	3	2	1	1	2	2	2	1	2	2	2	2	1	1	1	1	1	1	1	1	1	1	1	1	1	2	1	1	2		1	1
1205	2	24		5	5	1	1	5	5	5	5	5	5		1	1	1	2	4	1	1	1	1	1	1	1	1	1	1	1	1	1	1	1	1	1	1	1	1	1	1	1	1	1	1	1		1	1
1206	2	25		5	5	1	1	5	1	5	2	5	5		1	1	1	1	2	1	1	1	1	1	1	1	3	1	1	1	1	1	1	5	3	1	1	1	1	1	1	1	1	1	1	1		1	1
1207	2	22		5	5	1	1	5	5	5	5	5	2		1	1	2	1	1	1	1	1	1	1	1	1	1	1	1	1	1	1	1	1	1	1	1	1	1	1	1	1	1	1	1	1		1	1
1208	2	24		5	5	1	1	5	5	4	5	4	4		2	1	1	5	2	2	1	1	1	1	1	1	1	1	1	2	1	2	1	1	1	1	1	1	2	2	1	1	1	1	1	1		1	1
1209	2	22		5	5	1	1	5	4	4	4	5	4		3	2	2	3	2	1	1	1	4	2	1	1	2	1	1	2	2	2	1	1	1	1	1	1	1	1	1	1	1	1	1	1		1	1
1210	2	24		5	5	1	2	5	4	4	5	5	5		4	2	2	1	1	1	1	1	1	1	1	1	1	1	1	1	1	1	1	1	1	1	1	1	1	1	1	1	1	1	1	1		1	1
1211	2	24		5	5	1	1	4	4	4	4	4	4		2	2	2	2	2	3	1	2	4	2	1	2	2	1	4	2	2	2	2	2	2	1	2	2	4	2	2	2	2	1	1	3		1	1
1212	2	23		5	5	1	1	5	3	4	4	4	4		1	1	1	3	3	2	2	2	1	1	1	2	2	1	1	1	1	1	1	3	1	1	1	1	1	1	1	1	1	1	1	1		1	1
1213	2	22		4	4	4	4	4	4	4	4	4	4		3	3	3	4	3	3	3	3	3	3	2	3	2	2	2	2	2	2	2	4	3	3	3	4	2	2	1	1	1	1	1	1		1	1
1214	2	22		5	5	1	1	5	3	5	5	5	4		3	2	2	2	2	3	1	1	5	1	1	2	1	3	1	1	2	1	1	2	2	1	1	1	3	2	1	1	1	1	1	1		1	1
1215	2	23		5	5	1	2	4	4	4	4	4	4		4	3	2	2	2	2	2	2	1	1	1	1	1	1	1	1	1	1	1	1	1	1	1	1	1	1	1	1	1	1	1	1		1	1
1216	2	22		5	5	1	2	4	3	4	4	4	4		2	4	2	2	2	2	1	2	3	2	1	1	2	1	2	2	2	2	1	2	1	1	2	2	2	1	1	1	1	2	2	2		1	1
1217	2	23		5	5	1	1	5	4	5	5	5	5		1	1	1	1	1	1	1	1	1	1	1	1	1	1	1	1	1	1	1	1	1	1	1	1	1	1	1	1	1	1	1	1		1	1
1218	2	22		5	5	1	1	5	5	5	5	5	5		2	2	1	4	4	2	1	1	1	1	1	1	1	1	3	1	1	1	1	1	1	1	1	1	1	1	1	1	1	1	1	1		1	1
1219	1	23		4	4	1	2	4	4	4	4	4	4		3	2	2	4	4	3	1	1	2	1	1	3	3	2	3	2	2	1	1	3	4	1	1	1	4	2	1	2	3	1	1	1		1	1
1220	2	22		4	4	1	2	4	4	4	4	4	4		3	2	2	4	4	3	1	1	2	1	1	3	3	2	3	2	2	1	1	3	4	1	1	1	4	2	1	2	3	1	1	1		1	1
1221	2	21		5	5	1	1	4	4	4	4	4	4		3	2	4	4	2	2	1	1	4	4	2	2	2	2	4	1	1	1	1	1	1	1	1	1	2	3	1	2	2	2	1	2		1	1
1222	1	22		4	4	1	3	3	4	4	4	4	4		3	1	2	2	2	2	1	2	2	2	2	1	1	1	2	1	4	1	1	4	1	1	1	1	2	1	1	1	1	1	1	1		2	1
1223	2	23		5	5	1	1	4	4	4	4	4	3		2	1	1	3	4	2	1	1	1	1	1	2	2	1	1	2	1	1	1	1	4	1	1	1	1	2	1	1	2	1	1	2		1	1
1224	2	21		5	5	1	1	5	4	5	5	5	5		1	1	1	1	1	1	1	1	1	1	1	1	1	1	1	1	1	1	1	1	1	1	1	1	1	1	1	1	1	1	1	1		1	1
1225	2	23		5	5	1	1	5	4	4	4	4	4		2	1	2	2	2	1	1	1	2	1	1	1	2	1	2	1	1	1	1	4	1	1	1	1	1	1	1	1	1	1	1	2		1	1
1226	1	22		4	4	1	1	4	4	4	4	4	4		2	1	2	2	2	2	1	2	2	2	1	2	2	1	2	1	2	1	1	2	2	1	2	1	2	2	1	1	1	1	1	1		1	1
1227	2	23		4	4	1	1	4	4	4	4	4	4		2	2	2	2	1	1	1	1	2	2	1	1	1	1	1	1	1	1	1	1	1	1	1	1	1	2	1	1	1	1	1	1		2	1
1228	1	22		4	4	1	2	4	4	4	4	4	4		2	2	1	1	1	1	1	1	2	2	1	2	1	1	1	1	2	1	1	2	1	1	2	1	2	2	1	1	1	1	2	1		1	1
1229	1	23		4	4	1	2	4	4	4	4	4	4		2	1	2	1	2	1	1	1	1	2	1	1	2	1	1	1	2	1	1	1	1	1	1	1	2	2	1	1	1	1	1	1		1	1
1230	2	21		5	5	1	1	5	4	5	5	5	4		2	2	1	2	3	3	1	1	2	2	1	1	2	2	3	1	1	1	1	4	2	1	2	1	2	1	1	1	2	1	1	4		1	1
1231	2	22		5	5	1	1	5	4	5	5	5	5		2	1	1	1	2	1	1	1	1	1	1	1	1	1	1	1	1	1	1	1	3	1	1	4	1	3	1	1	2	1	1	1		2	1
1232	2	20		5	5	1	1	5	3	4	4	4	3		2	3	1	3	4	3	3	1	3	2	1	1	2	2	3	1	1	1	1	5	3	2	3	3	3	1	1	1	2	1	1	3		1	1
1233	2	19		5	5	1	2	5	4	5	5	5	4		2	1	1	1	1	1	1	1	1	1	1	1	1	1	1	2	1	1	1	1	1	1	1	2	2	1	1	1	2	1	1	1		1	1
1234	2	18		5	5	1	2	4	5	5	4	5	5		3	1	2	1	2	2	1	1	3	1	1	1	2	1	3	2	1	1	1	5	1	1	1	1	1	1	1	1	1	1	1	2		1	1
1235	2	18		4	5	1	2	5	2	4	3	5	3		2	1	3	3	3	2	1	1	2	2	1	2	1	1	1	1	1	1	1	4	1	1	1	3	3	2	1	2	2	1	1	2		1	1
1236	2	18		4	4	2	2	5	3	4	3	4	4		3	3	2	2	3	3	1	1	2	1	1	2	2	3	3	2	2	2	2	3	2	2	2	2	3	2	1	2	2	2	2	2		1	1
1237	2	20		4	5	1	1	5	3	4	3	5	3		1	2	1	1	4	1	1	2	1	1	1	1	1	1	2	3	1	2	1	1	1	1	1	1	3	1	1	1	3	1	1	3		1	1
1238	2	17		4	3	1	1	4	3	3	3	4	4		4	2	2	2	3	2	1	1	3	1	1	1	1	1	1	1	2	1	1	4	1	1	1	1	1	4	1	1	1	1	1	1		1	1
1239	2	20		5	5	1	1	4	4	5	4	5	5		1	1	1	1	1	1	1	1	1	1	1	1	1	1	1	1	1	1	1	5	1	1	5	1	1	1	1	1	1	1	1	1		1	1
1240	2	18		5	4	1	2	1	3	4	4	4	3		3	4	2	3	2	2	1	1	2	1	1	1	2	2	2	2	1	1	1	4	1	1	1	1	3	2	1	1	2	1	1	2		1	1
1241	2	19		5	5	1	1	5	4	5	5	5	3		1	1	1	1	1	1	1	1	1	1	1	1	1	1	1	1	1	1	1	1	1	1	1	1	1	1	1	1	1	1	1	1		1	1
1242	2	17		5	5	1	1	5	4	4	4	5	4		1	1	1	1	2	1	1	1	1	1	1	1	1	1	1	1	1	1	1	2	1	1	1	1	1	1	1	1	1	1	1	2		1	1
1243	2	18		5	5	1	1	5	5	5	5	5	5		4	2	2	2	2	2	2	2	4	2	1	2	1	1	1	1	2	2	2	2	2	1	1	2	2	1	1	1	2	1	1	2		1	1
1244	2	18		5	5	1	1	5	5	5	5	5	5		1	3	1		3	1	1	1	1	1	1	1	1	1	1	1	1	1	1	1	1	1	1	1	1	1	1	1	1	1	1	1		1	1
1245	2	19		5	5	1	1	5	5	5	5	5	3		5	3	3	5	5	1	1	1	1	1	1	1	1	1	1	3	1	1	1	5	1	1	1	1	1	3	1	1	1	1	1	1		1	1
1246	2	17		5	5	1	1	4	3	4	3	4	4		1	1	4	5	2	2	1	1	1	1	1	1	2	1	1	1	1	1	1	5	1	1	1	1	2	1	1	1	1	1	1	1		1	1
1247	2	18		5	5	1	1	5	5	4	3	5	5		3	2	3	4	2	2	1	3	3	1	1	1	1	1	3	1	3	1	1	1	1	1	1	1	3	3	1	1	1	1	1	2		2	1
1248	2	19		5	5	5	5	5	5	5	5	5	5		1	1	1	1	1	1	1	1	1	1	1	1	1	1	1	1	1	1	1	1	1	1	1	1	1	1	1	1	1	1	1	1		1	1
1249	2	18		5	5	1	1	5	4	5	5	5	5		1	1	1	1	1	1	1	1	1	1	1	1	1	1	1	1	1	1	1	1	1	1	1	1	1	1	1	1	1	1	1	1		1	1
1250	2	17		4	4	1	1	4	4	4	4	4	4		2	2	2	2	2	4	1	2	2	2	1	1	2	2	2	4	2	2	2	4	2	2	2	2	2	2	1	1	1	1	1	3		1	1
1251	2	18		5	5	5	2	5	5	5	5	5	5		2	3	3	1	3	3	1	1	1	1	1	1	1	1	1	1	3	1	1	1	1	1	1	1	3	3	1	1	1	1	1	1		1	1
1252	2	19		5	5	1	1	5	3	4	4	4	3		1	3	1	1	2	1	1	1	1	1	1	1	1	1	1	1	1	1	1	2	1	1	1	1	1	1	2	2	1	1	1	2		1	1
1253	2	19		5	5	1	1	5	3	4	4	5	4		2	1	1	1	1	1	1	1	1	1	1	1	1	1	1	1	1	1	1	3	1	1	1	1	1	1	1	1	2	1	1	1		1	1
1254	2	18		5	5	1	1	5	4	4	4	4	4		1	1	2	3	2	3	1	1	2	1	1	1	1	1	3	2	1	1	1	5	1	1	1	1	2	1	1	1	2	1	1	2		1	1
1255	2	18		5	5	1	2	5	2	4	4	4	3		1	2	1	3	2	2	1	1	2	1	1	1	1	1	2	1	2	1	1	3	1	1	1	3	2	2	1	2	2	1	1	2		1	1
1256	2	18		5	5	1	5	5	3	5	5	5	5		2	1	1	1	1	1	1	1	1	1	1	1	1	1	1	1	1	1	1	1	1	1	1	1	1	2	1	1	1	1	1	1		1	1
1257	2	18		5	5	1	1	5	3	5	5	5	4		1	1	1	1	2	1	1	1	1	1	1	1	1	1	1	1	3	1	1	1	1	1	1	1	1	1	1	1	1	1	1	1		1	1
1258	2	18		5	5	1	1	5	5	5	5	5	5		1	1	1	3	5	4	1	1	1	1	1	5	1	1	1	1	1	1	1	1	1	1	1	1	1	1	1	1	1	1	1	1		1	1
1259	2	18		5	5	1	1	5	3	3	4	4	4		3	2	3	3	4	2	1	1	4	1	1	1	2	1	3	2	3	2	1	1	1	1	2	2	4	2	1	1	2	1	1	4		1	1
1260	2	18		5	5	1	1	4	2	4	4	4	4		3	3	2	3	3	2	1	1	3	1	1	1	3	1	3	1	3	1	1	4	4	1	1	1	3	2	1	1	2	1	1	2		1	1
1261	2	21		5	5	1	2	4	4	4	4	4	3		2	1	1	2	2	1	1	1	1	1	1	1	1	1	2	3	1	1	1	4	1	1	1	1	2	2	1	1	2	1	1	4		1	1
1262	2	19		5	5	1	2	4	4	4	5	5	5		1	2	1	2	2	2	2	1	1	1	1	1	1	1	2	1	1	1	1	5	1	1	1	1	1	1	1	1	2	1	1	2		1	1
1263	2	18		5	4	1	2	5	4	5	4	4	5		2	2	1	2	2	2	1	1	1	1	1	1	1	2	2	1	2	1	1	1	1	1	1	1	1	1	1	1	2	1	1	1		1	1
1264	2	19		5	5	1	1	5	4	4	4	3	5		2	1	2	2	3	2	2	1	3	2	1	1	1	1	2	2	1	1	1	2	2	1	1	1	3	3	1	2	2	1	1	2		2	1
1265	2	18		5	5	1	3	5	5	5	5	5	5		1	2	3	4	4	2	2	1	4	1	1	1	3	1	3	1	3	1	1	1	1	1	1	1	1	1	1	1	1	1	1	3		1	1
1266	2	17		5	5	1	2	3	5	5	5	5	5		1	1	3	1	2	1	3	1	1	1	1	1	1	1	1	1	1	1	1	5	1	1	1	1	1	1	1	1	1	1	1	1		1	1
1267	2	19		5	5	1	1	5	3	4	4	4	3		2	1	3	1	2	1	1	1	1	1	1	1	2	1	1	2	2	1	1	4	1	1	1	3	2	1	1	1	2	1	1	1		1	1
1268	2	17		5	5	1	2	5	4	4	4	5	4		3	2	2	2	2		1	1	1	1	1	1	2	1		1	2	1	1	3	1	1	1	1	2	2	1	1	2	1	1	2		1	1
1269	2	18		5	5	1	1	5	5	4	4	4	4		1	1	2	4	3	2	1	1	2	1	1	1	1	1	2	2	1	1	1	4	3	2	4	3	4	3	1	1	2	1	1	2		1	1
1270	2	18		5	5	1	1	4	3	4	4	4	4		1	2	1	3	2	1	2	1	2	1	1	1	2	1	3	1	1	2	1	2	1	1	1	2	2	1	1	2	1	1	1	3		1	1
1271	2	18		4	5	1	4	4	3	3	3	4	3		2	3	2	4	4	3	5	1	4	1	1	1	2	4	4	1	3	1	1	5	5	1	3	1	1	3	2	3	4	1	1	3		1	1
1272	2	17		5	5	1	1	5	1	3	3	4	3		1	1	1	2	3	3	1	1	1	1	1	2	2	2	3	2	1	1	1	3	2	1	1	3	3	1	1	1	1	1	1	1		1	1
1273	2	19		4	4	1	1	4	3	4	4	4	4		3	5	1	4	4	4	1	1	3	2	1	1	4	3	1	1	1	2	1	1	1	1	1	1	4	3	1	1	4	1	1	4		1	1
1274	2	20		5	5	1	1	5	5	5	5	5	3		2	1	1	2	1	1	1	1	1	1	1	1	1	1	1	2	1	1	1	2	1	1	1	1	1	1	1	1	2	1	1	2		1	1
1275	2	18		5	5	1	1	5	4	3	3	4	4		2	1	4	2	3	4	1	1	1	1	1	1	1	1	2	1	1	1	1	4	1	1	1	4	3	1	1	1	1	1	1	1		1	1
1276	2	19		5	5	1	1	5	4	4	4	5	5		1	2	1	3	2	1	1	1	2	1	1	1	1	1	1	1	1	1	1	1	1	1	1	1	2	1	1	1	1	1	1	2		1	1
1277	1	19		5	5	1	1	5	4	4	4	4	4		1	3	1	2	1	3	1	2	3	2	1	1	1	3	3	2	3	2	1	4	1	2	2	2	3	1	1	1	1	2	2	2		1	1
1278	2	18		5	5	5	5	5	5	5	5	5	5		3	3	3	3	3	3	4	3	2	3	3	4	2	3	4	3	4	3	2	3	4	3	4	2	3	4	3	2	3	3	3	3		2	3
1279	2	19		5	5	1	1	5	3	5	5	5	5		1	1	1	1	2	2	1	1	1	1	1	1	1	1	1	1	1	1	1	1	1	1	1	1	1	1	1	1	1	1	1	1		1	1
1280	2	19		5	5	2	2	4	4	4	4	4	4		3	2	2	2	2	3	1	1	3	2	2	3	2	1	2	1	2	1	1	2	2	1	1	1	3	3	1	1	1	1	1	1		1	1
1281	2	18		5	5	1	2	5	3	3	3	5	3		4	2	2	5	3	3	3	2	3	2	1	1	2	2	3	2	1	1	1	2	3	1	1	3	2	1	1	1	2	1	1	2		1	1
1282	2	19		5	5	1	1	5	2	2	3	2	2		4	2	1	1	2	1	1	1	1	1	1	1	1	1	1	2	1	2	1	5	1	1	1	2	2	2	1	1	1	1	1	1		1	1
1283	2	19		5	5	1	1	5	5	5	5	5	5		3	3	2	2	3	2	1	1	3	2	2	2	2	2	2	1	3	2	2	2	2	1	1	1	3	3	2	2	3	1	1	2		1	1
1284	2	19		5	5	1	2	5	3	5	5	5	5		2	2	2	2	2	1	1	1	1	1	1	1	2	1	3	1	1	1	2	4	3	2	1	1	3	1	2	1	3	1	1	1		1	1
1285	2	19		5	5	1	1	5	5	5	5	5	5		1	2	3	3	2	2	1	1	1	1	1	1	1	1	1	3	1	1	1	5	1	1	1	1	1	1	1	1	1	1	1	3		1	1
1286	1	19		5	5	1	1	5	4	4	4	4	4		4	2	2	2	2	2	1	1	1	2	1	1	1	1	2	1	1	1	1	1	2	1	1	2	3	3	2	1	3	1	1	3		1	1
1287	2	20		5	5	1	1	5	4	4	4	5	5		3	2	3	2	2	2	1	1	2	2	1	1	1	1	2	2	2	1	1	2	1	1	1	1	1	1	1	1	1	1	1	1		1	1
1288	2	19		5	5	1	1	4	4	3	3	3	3		4	2	2	2	3	3	1	1	4	2	1	2	3	1	3	1	2	1	1	3	3	1	1	1	2	1	1	1	1	1	1	3		1	1
1289	1	19		5	5	1	1	5	3	5	5	5	5		4	1	1	2	3	1	1	1	1	1	1	1	1	1	1	1	1	1	1	1	1	1	1	1	1	1	1	1	1	1	1	1		1	1
1290	2	18		5	5	1	1	5	5	5	5	5	5		4	1	1	1	2	1	1	1	1	1	1	1	4	1	1	1	1	1	1	4		1	1	1	1	1	1	1	3	1	1	1		1	1
1291	2	19		5	5	1	3	4	3	3	4	2	2		4	4	3	3	1	1	1	1	4	3	2	1	1	1	5	3	1	1	2	5	1	1	1	2	2	1	1	1	2	1	1	2		1	1
1292	2	20		5	5	1	1	5	4	4	4	4	4		2	2	1	2	4	3	1	1	1	1	1	1	2	1	1	1	1	1	1	1	1	1	1	2	2	2	1	1	2	1	1	3		1	1
1293	2	19		5	5	1	1	4	2	2	2	3	4		1	1	2	3	1	3	1	2	1	1	1	1	1	1	2	2	1	1	1	3	2	1	2	1	1	1	1	1	2	1	1	2		1	1
1294	2	19		5	5	1	1	5	2	3	4	4	3		2	1	1	3	3	3	1	2	2	1	1	2	2	1	3	1	2	1	2	2	1	1	1	3	1	1	2	2	1	1	3	1		1	1
1295	2	19		5	5	1	1	5	4	5	5	4	5		2	3	2	4	3	3	1	1	4	2	1	1	1	1	2	3	1	1	1	1	1	1	1	3	3	1	1	1	1	1	1	2		1	1
1296	2	19		5	5	1	4	4	3	4	4	5	4		3	2	1	2	2	1	2	1	2	1	1	1	1	1	1	1	2	1	1	4	1	1	1	2	2	1	1	1	1	1	1	1		1	1
1297	2	19		5	5	1	1	5	5	5	5	5	5		3	2	1	2	1	1	1	1	1	1	1	1	1	1	1	1	1	1	1	1	1	1	1	1	1	1	1	1	1	1	1	1		1	1
1298	2	19		5	5	1	1	5	5	5	5	5	5		3	1	1	1	3	1	1	1	1	1	1	1	1	1	1	1	1	1	1	5	1	1	1	1	1	1	1	1	1	1	1	1		2	1
1299	2	20		5	5	1	1	5	5	5	5	5	5		3	2	1	2	2	1	1	1	1	1	1	1	1	1	1	1	1	1	1	1	1	1	1	1	1	1	1	1	1	1	1	1		1	1
1300	2	19		5	5	1	1	5	4	5	5	5	4		1	1	1	1	3	1	1	1	1	1	1	1	1	1	1	1	1	1	1	3	1	1	1	1	4	2	1	1	1	1	1	2		1	1
1301	2	19		5	5	1	4	5	5	5	4	5	5		1	2	1	3	2	2	1	1	3	1	1	1	1	1	3	3	1	1	1	4	1	1	3	2	3	1	1	1	1	1	1	2		1	1
1302	2	19		5	5	1	1	5	5	5	5	5	1		1	1	1	2	2	1	1	1	1	1	1	1	1	1	1	1	1	1	1	1	2	1	1	1	1	1	1	1	1	1	1	1		1	1
1303	2	20		5	5	1	1	5	4	4	4	4	4		1	2	1	4	2	2		1	1	1	1	1	3	1	1	1	1	1	1	5	1	1	1	1	3	1	1	1	3	1	1	3		1	1
1304	2			5	5	1	4	4	3	4	3	5	3		3	2	3	3	4	2	1	1	4	1	1	1	1	1	3	3	2	1	1	3	3	2	2	1	3	2	1	2	3	1	1	3		1	1
1305	2	20
1306	2	20		5	5	1	1	5	5	5	3	4	4		2	1	1	4	4	2	4	2	3	1	1	2	3	1	3	2	2	1	1	4	2	1	2	1	3	2	1	1	2	1	1	3		1	1
1307	2	21		5	5	1	1	5	3	4	5	5	4		3	2	1	3	4	1	1	1	1	1	1	1	2	1	2	1	1	1	1	3	1	1	1	2	2	1	1	1	2	1	1	1		1	1
1308	2	20		5	5	1	1	5	3	4	4	4	3		2	1	1	4	3	2	2	1	2	1	1	2	2	1	3	1	2	1	1	4	1	1	1	1	3	1	1	1	1	1	1	1		1	1
1309	1	19		5	5	1	1	5	3	4	4	4	4		1	1	1	4	2	2	1	1	3	1	1	1	1	2	4	2	2	2	1	4	1	1	2	1	3	2	1	1	2	1	1	1		1	1
1310	2	20		5	5	1	1	5	3	5	4	5	4		1	1	1	2	1	3	1	1	1	1	1	1	1	1	1	1	1	1	1	1	1	1	1	1	1	1	1	1	1	1	1	1		1	1
1311	2	19		5	5	1	1	5	3	5	5	5	5		2	1	1	1	3	1	1	1	1	1	1	1	1	1	1	1	1	1	2	1	1	1	1	2	1	1	1	1	1	1	1	1		1	1
1312	2	19		3	3	1	2	3	3	3	3	3	3		2	5	2	3	2	2	1	1	3	2	1	1	1	2	1	2	1	1	1	4	2	1	2	2	2	2	1	1	2	2	2	3		1	1
1313	2	19		4	4	1	2	4	3	3	3	4	3		3	2	2	2	2	2	1	1	2	2	2	2	2	2	2	2	2	2	2	2	2	2	2	2	2	2	2	2	2	2	1	2		1	1
1314	2	19		5	5	1	1	5	3	4	4	4	4		2	1	2	4	3	3	1	1	2	2	2	1	2	3	3	1	2	1	1	3	2	3	2	1	3	3	1	2	3	2	2	2		1	1
1315	2	19		4	4	1	2	4	3	3	3	4	3		2	1	2	2	2	1	1	1	1	1	1	1	1	2	1	2	2	1	1	1	1	1	1	1	3	3	1	1	2	2	1	1		1	1
1316	1	20		5	5	1	1	5	4	4	4	3	3		3	2	1	4	2	2	4	1	4	2	1	1	2	1	3	2	3	2	2	2	2	2	2	1	2	2	1	1	1	1	1	3		1	1
1317	1	25		5	5	1	1	5	3	4	3	5	5		1	1	1	5	1	1	1	1	4	1	1	1	1	1	1	1	1	1	1	5	1	1	1	1	1	1	1	1	1	1	1	1		1	1
1318	2	18		5	5	1	1	5	5	5	5	5	4		4	2	4	2	3	3	2	1	4	3	1	1	2	1	3	3	3	1	2	5	3	1	3	2	4	4	1	1	2	1	1	3		1	1
1319	1	18		4	4	1	1	4	3	3	3	4	4		3	2	3	4	3	3	3	2	4	3	3	3	3	2	3	4	2	2	2	3	3	1	2	3	4	3	2	2	3	2	2	3		1	1
1320	1	18		5	5	1	1	5	3	3	4	4	3		3	2	1	3	1	3	1	1	1	1	1	2	2	2	3	1	1	1	1	1	1	2	2	3	3	2	1	1	3	2	1	3		1	1
1321	1	19		5	5	1	1	5	4	5	5	5	4		3	1	1	1	2	2	1	1	2	1	1	1	1	1	1	3	1	1	1	4	2	1	1	1	3	2	1	1	2	1	1	2		2	1
1322	1	19		5	4	1	3	5	4	5	5	5	4		1	2	1	3	2	3	1	1	2	1	1	1	1	1	2	2	2	1	1	1	1	1	2	1	2	1	1	1	2	1	1	2		1	1
1323	2			5	5	2	2	5	5	5	5	5	5		2	2	2	3	3	3	1	3	3	3	3	1	3	2	3	1	1	1	2	4	3	2	2	2	3	3	3	2	2	2	2	2		1	1
1324	2	16		5	5	1	1	5	2	3	3	4	2		3	2	2	3	3	1	3	3	3	3	1	3	2	3	1	1	1	2	4	3	2	2	2	3	3	3	2	2	2	2	2	1		1	1
1325	2	18		5	4	1	2	4	5	5	5	5	5		3	2	1	5	4	2	1	1	5	1	1	2	2	2	2	2	2	1	1	1	2	1	2	3	2	2	1	1	2	1	1	3		1	1
1326	2			5	5	1	1	5	3	5	5	5	5		1	1	1	3	2	1	1	1	2	1	1	1	1	1	1	1	1	1	1	1	1	1	1	1	1	1	1	1	1	1	1	1		1	1
1327	1	17		5	5	1	1	5	5	5	5	5	5		4	2	1	5	3	1	1	1	1	1	1	1	1	1	1	1	1	1	1	1	1	1	1	1	1	1	1	1	3	1	1	1		1	1
1328	1	19		5	5	1	1	5	5	5	5	5	5		4	4	4	2	2	2	1	1	1	1	1	1	1	1	1	1	1	1	1	4	1	1	1	1	2	1	1	1	1	1	1	1		1	1
1329	1	18		4	4	1	1	4	2	4	3	4	2		4	3	4	3	4	3	1	2	4	4	1	1	1	1	1	2	1	1	1	1	1	1	1	1	4	4	1	1	1	1	1	1		1	1
1330	2	19		5	5	5	1	5	4	4	5	5	5		1	2	1	5	3	3	1	1	3	1	1	1	1	1	3	1	1	1	1	4	3	2	2	1	3	1	1	1	1	1	1	3		2	1
1331	2	19		5	2	1	2	1	1	2	2	3	3		2	1	1	1	1	1	1	1	1	1	1	1	1	1	4	1	1	1	1	1	1	1	1	1	2	1	1	1	4	1	1	4		1	1
1332	2	20		5	5	2	3	5	3	4	3	3	3		2	2	3	4	3	3	3	3	3	3	2	2	1	2	4	3	2	1	2	2	4	2	1	4	4	3	2	2	2	2	2	3		1	1
1333	2	19		5	3	1	2	3	4	4	2	4	4		1	2	3	3	1	4	1	1	1	1	1	1	3	1	2	2	1	1	3	4	1	1	1	1	2	2	1	1	2	1	1	3		2	1
1334	2	20		5	5	1	1	5	5	5	5	5	5		1	2	3	1	2	1	1	1	1	1	1	1	1	2	2	2	1	1	2	1	1	2	2	2	2	1	1	1	1	1	2	1		1	1
1335	2	19		5	5	2	2	3	3	3	4	4	3		3	3	2	3	1	2	1	1	1	1	2	1	1	3	1	3	1	1	1	2	2	1	1	1	1	3	2	1	1	1	2	2		1	1
1336		18		5	5	1	1	5	3	3	3	3	3		1	1	1	1	1	1	1	1	1	1	1	1	1	1	1	1	1	1	1	1	1	1	1	1	1	1	1	1	1	1	1	3		1	1
1337	2	18		5	5	1	1	5	5	4	5	5	5		2	1	1	1	2	1	1	1	2	1	1	1	1	1	1	1	1	1	1	1	1	1	1	1	1	1	1	1	1	1	1	1		1	1
1338	2	19		4	4	1	1	4	3	4	3	3	3		2	1	1	4	1	1	1	1	1	1	1	1	1	1	4	2	1	1	1	2	1	1	1	1	2	1	1	1	2	1	1	1		1	1
1339	2	17		5	5	1	1	4	2	4	3	4	4		4	5	3	4	2	1	1	2	4	2	1	2	3	3	3	2	2	1	2	4	2	1	2	4	3	2	1	2	3	2	1	4		1	1
1340	2	18		5	5	1	2	5	5	4	3	3	4		3	2	1	4	3	2	1	3	2	1	1	2	2	1	2	1	2	1	1	4	1	1	1	4	3	2	1	1	4	1	1	3		1	1
1341	2	19		5	5	1	1	5	5	5	5	5	5		2	1	1	1	2	1	1	1	2	2	1	1	1	1	2	2	2	1	1	1	1	1	1	1	3	1	1	1	1	1	1	2		1	1
1342	2	19		5	5	1	1	5	5	5	5	5	5		2	2	2	2	2	2	1	2	2	1	1	1	1	1	2	1	2	1	1	2	2	1	1	1	2	1	1	1	2	1	1	2		1	1
1343	2	18		5	5		1	5	4	4	3	4	4		2	4	3	1	2	2	1	1	2	1	1	1	1	2	1	1	2	1	1	1	1	2	1	2	2	2	2	2	1	1	1	2		2	1
1344	2	18		5	5	1	1	4	5	4	3	5	4		2	1	1	2	2	1	1	1	1	1	1	1	1	1	1	1	1	1	1	1	1	1	1	1	1	1	2	2	2	1	1	1		1	1
1345	2	18		4	4	1	1	4	2	4	3	4	4		2	1	2	4	2	3	5	1	3	2	1	1	1	1	2	1	1	1	1	1	1	1	1	2	2	1	1	1	2	1	1	1		1	1
1346	2	17		5	5	1	1	5	5	5	5	5	5		1	1	2	2	2	2	1	1	2	1	1	2	2	1	2	2	2	1	1	1	1	1	1	1	2	2	1	1	1	1	1	1		1	1
1347	2	17		5	5	1	1	5	3	4	3	4	4		2	2	3	2	3	2	1	1	1	1	2	2	2	1	3	2	2	4	1	2	3	1	2	4	4	4	3	2	2	1	2	3		1	1
1348	2	17		5	5	2	2	3	3	3	3	3	4		3	3	3	3	3	3	1	2	3	2	1	1	2	1	3	1	2	2	1	3	3	1	2	1	3	1	1	1	2	1	1	2		2	1
1349	2	18		4	4	1	4	4	3	4	3	4	3		3	2	3	3	2	3	1	1	3	1	1	1	2	2	2	1	2	1	2	1	1	1	1	3	1	1	2	1	1	1	3	1		1	1
1350	2	18		5	5	1	1	5	3	5	5	5	3		1	1	1	1	2	1	1	1	1	1	1	1	1	1	1	1	1	1	1	1	1	1	1	1	1	1	1	1	1	1	1	1		1	1
1351	2	18		5	5	1	1	5	3	5	5	5	5		1	1	1	1	2	1	2	1	1	1	1	1	1	1	1	3	1	1	1	1	1	1	1	1	1	1	1	2		1	1	1		1	1
1352	2	18		5	5	1	2	5	4	4	4	5	5		3	1	1	1	1	2	1	1	1	1	1	1	1	1	1	1	1	1	1	1	1	1	1	1	1	1	1	1	1	1	1	2		1	1
1353	2	18		5	5	1	1	5	3	3	2	3	4		1	1	2	3	3	1	2	1	1	1	1	1	1	1	2	1	3	1	1	5	1	1	1	2	1	1	1	1	1	1	1	1		1	1
1354	2	19		5	5	1	1	5	3	3	4	4	3		3	4	1	2	2	3	3	2	2	1	1	1	1	1	3	1	2	1	1	3	1	1	2	3	3	2	1	1	2	1	1	1		1	1
1355	2	18		5	5	1	1	2	2	5	2	5	4		1	1	1	4	2	1	3	1	5	3	1	1	1	1	4	1	2	1	1	4	1	1	1	1	4	1	1	1	1	1	1	1		1	1
1356	2	19		5	5	1	1	5	3	4	5	5	4		1	1	1	2	1	1	1	1	4	3	1	1	1	1	1	1	1	1	1	1	1	1	1	1	1	1	1	1	1	1	1	1		1	1
1357	2	18		5	4	1	1	3	2	3	3	4	2		1	1	1	1	3	3	1	1	2	1	1	1	1	1	2	1	1	1	1	5	1	1	1	1	4	1	1	1	3	1	1	1		1	1
1358	2	18		4	4	1	5	4	1	3	4	4	3		4	2	2	3	2	2	3	1	4	1	1	2	1	2	3	2	2	2	1	4	3	1	2	3	2	2	1	2	2	1	1	2		1	1
1359	2	20		5	5	1	1	5	2	3	3	4	4		2	2	1	2	2	2	1	2	1	1	1	1	1	1	1	1	1	1	1	2	1	1	1	1	2	1	1	1	2	1	1	2		1	1
1360		19		5	4	1	1	2	3	3	3	5	4		2	2	1	1	1	1	1	1	2	1	1	1	1	1	2	1	1	1	2	2	1	1	1	1	1	1	1	1	1	1	1	1		1	1
1361	2	19		4	4	1	2	4	2	2	4	4	4		4	2	2	2	4	4	2	1	4	2	2	2	2	3	2	3	4	2	2	2	2	2	2	2	2	2	2	2	2	1	1	1		1	1
1362	2	20		5	5	1	4	4	1	4	4	5	5		4	2	1	3	4	1	1	1	2	1	1	1	1	1	3	1	2	1	1	5	1	1	1	1	1	1	1	1	1	1	1	1		1	1
1363	2	19		4	4	4	2	4	4	5	5	3	4		5	5	4	3	4	4	2	4	3	5	3	4	3	2	3	2	3	3	2	2	2	3	2	3	1	2	2	2	3	2	3	2		1	1
1364	2	19		5	4	1	2	3	3	4	3	4	4		3	3	2	1	3	3	1	1	3	1	1	1	2	1	1	1	2	2	1	3	2	1	1	2	3	3	1	2	3	1	1	4		1	1
1365	2	19		5	5	1	4	3	3	3	3	4	3		3	3	3	5	1	2	2	1	3	3	3	4	1	1	5	1	1	1	2	5	4	1	1	3	3	4	1	2	4	1	1	5		1	1
1366	2	19		5	5	1	2	4	4	4	4	4	4		3	1	1	4	3	3	3	1	3	3	1	2	4	1	3	1	2	1	1	4	1	1	3	1	3	2	1	2	3	1	1	4		1	1
1367	2	20		5	5	5	2	5	5	5	5	5	5		5	5	4	1	1	3	3	2	1	5	2	1	1	3	3	4	4	1	3	1	3	1	1	3	3	4	4	1	1	3	1	1		1	1
1368	2	19		5	5	1	3	3	3	3	3	4	3		1	1	1	2	2	1	1	1	5	1	1	1	1	1	3	1	1	1	1	5	1	1	1	2	2	2	1	1	1	1	1	4		1	1
1369	2	19		5	3	1	1	3	4	4	3	4	4		3	3	2	1	1	1	1	1	4	1	1	1	1	1	3	1	1	1	1	4	1	1	1	1	3	3	1	1	1	1	1	3		1	1
1370	2	19		4	4	1	2	4	4	4	3	4	4		2	2	1	2	2	2	1	1	1	1	1	1	1	1	1	1	1	1	1	2		1	2	1	1	1	1	2	1	1	2	1		1	1
1371	2	19		5	5	2	2	5	3	4	3	5	4		3	3	2	1	1	1	1	1	1	1	1	1	1	1	1	1	1	1	1	2	1	1	1	1	1	1	1	1	1	1	1	1		1	1
1372	2	19		5	5	3	4	3	3	3	3	2	3		3	2	2	1	2	3	1	1	1	1	1	1	1	1	1	3	1	2	1	1	1	1	1	3	1	1	1	1	1	1	1	1		1	1
1373	2	18		4	5	5	2	5	5	4	4	5	5		4	4	4	5	3	2	1	1	5	2	2	1	1	2	1	1	2	1	2	1	2	1	1	2	2	1	3	2	1	1	1	2		2	1
1374	2	18		4	4	1	1	4	4	4	4	4	4		1	2	2	3	2	2	1	1	2	2	1	1	1	2	1	1	2	1	1	1	1	1	1	1	3	1	1	1	1	1	1	1		1	1
1375	2	19		5	5	1	1	2	5	5	5	5	5		3	4	2	2	2	2	2	2	4	2	1	2	1	1	1	1	1	1	1	1	3	1	1	2	2	1	1	2	2	1	1	2		1	1
1376	2	19		4	1	1	4	3	3	3	3	3	2		2	2	3	3	2	1	2	1	1	1	1	1	1	1	1	1	1	1	1	1	1	1	1	3	2	1	1	2	1	1	1	1		1	1
1377	2	18		3	3	2	3	2	2	3	3	3	3		2	1	1	4	2	3	3	1	3	3	2	3	1	1	4	1	3	2	1	3	1	1	3	1	3	3	2	2	1	1	1	2		1	1
1378	2	19		5	5	5	5	5	5	5	5	5	5		1	1	1	1	1	1	1	1	1	1	1	1	1	1	1	1	1	1	1	1	1	1	1	1	1	1	1	1	1	1	1	1		1	1
1379	2	19		5	5	5	5	5	4	5	5	5	5		5	3	1	1	1	1	1	1	1	1	1	1	1	1	1	1	1	1	1	1	1	1	1	1	1	1	1	1	1	1	1	1		1	1
1380	1	19		5	5	1	1	5	5	5	5	5	5		1	1	1	1	1	1	1	1	1	1	1	1	1	1	1	1	1	1	1	1	1	1	1	1	1	1	1	1	1	1	1	1		1	1
1381	2	20		4	4	5	5	4	4	4	5	5	4		2	2	2	2	2	2	2	2	2	2	2	2	2	2	2	2	2	2	2	2	1	2	2	1	2	2	2	2	2	2	2	2		2	1
1382	2	19		5	5	5	3	4	4	4	4	4	3		3	4	1	2	2	2	1	1	3	2	1	2	2	1	2	2	3	2	2	1	1	1	3	2	3	1	2	3	1	1	2	1		1	1
1383	1	19		5	5	5	5	5	5	5	5	5	5		3	4	5	5	1	3	5	3	5	1	1	1	3	5	1	2	1	5	4	1	1	3	3	2	3	1	1	1	1	1	1	5		1	2
1384	2	18		5	5	1	1	5	5	5	5	5	5		4	2	3	4	2	2	2	2	3	3	2	2	2	2	4	2	2	2	2	2	2	2	2	2	2	2	1	1	2	2	1	1		1	1
1385	1	19		4	4	1	2	3	2	2	3	3	2		3	3	2	1	2	3	1	1	2	1	2	2	2	3	2	2	2	3	2	3	2	3	1	2	3	3	2	2	3	3	2	2		3	1
1386	2	19		5	5	5	5	1	1	5	3	4	4		5	4	1	1	1	1	1	1	1	1	1	1	1	1	2	3	1	1	1	2	1	1	1	1	1	1	1	1	1	1	2	1		1	1
1387	2	19		4	4	1	4	3	3	3	3	3	3		3	2	1	1	1	3	1	1	1	1	1	1	1	1	1	1	1	1	1	4	1	1	1	1	3	3	1	1	2	2	2	4		2	1
1388	2	19		5	5	1	1	5	2	4	3	5	4		5	2	1	1	3	2	1	1	4	3	1	1	1	1	3	1	3	1	1	3	1	1	3	1	3		1	1	1	1	1	1		1	1
1389	1	20		5	5	1	1	4	4	5	5	5	3		5	5	2	2	2	3	2	3	2	1	2	3	2	2	1	1	1	1	1	1	1	1	1	1	1	1	1	1	1	1	1	1		1	1
1390	1	20		5	5	2	5	5	5	1	2	4	4		4	4	4	4	4	2	2	1	1	3	1	1	1	1	1	1	1	1	2	2	1	2	1	3	1	1	1	1	3	1	1	1		1	1
1391	2	18		5	3	1	3	3	3	3	3	4	4		3	2	2	2	2	2	2	2	2	2	2	2	2	2	2	2	2	2	2	2	2	2	2	2	2	2	2	2	2	2	2	2		1	1
1392	2	19		3	1	3	3	3	3	3	4	3	3		3	3	1	3	3	1	2	3	2	1	2	2	2	2	3	2	3	2	3	2	1	1	1	3	2	3	2	2	1	1	2	1		1	1
1393	2	18		5	5	1	2	4	3	3	4	4	4		2	2	2	3	2	2	1	2	2	2	2	2	2	2	2	2	2	2	2	3	2	1	2	2	3	2	1	2	2	1	1	3		1	1
1394	2	19		5	5	2	2	4	3	3	4	4	3		1	1	1	3	1	1	1	2	2	1		1	1	1	1	1	1	1	1	1	1	1	1	1	1	2	1	1	2	1	1	2		1	1
1395	2	19		4	4	4	3	4	3	4	4	4	3		1	1	1	3	2	2	1	1	1	1	1	1	1	1	1	1	1	1	1	1	1	1	1	1	2	2	1	1	1	1	1	1		2	1
1396	2	19		5	5	5	1	5	4	5	5	5	5		5	2	1	3	1	1	1	1	1	1	1	2	2	1	1	2	2	1	1	2	1	1	1	1	1	2	1	1	2	1	1	3		1	1
1397	2	19		4	4	2	2	4	2	3	3	3	3		2	2	2	1	2	3	2	1	2	2	1	1	4	2	4	2	2	2	2	1	2	1	2	1	4	4	1	1	2	1	1	3		1	1
1398	1	19		5	5	1	1	4	3	4	4	2	3		1	1	2	3	3	3	3	3	3	3	3	1	1	2	2	1	1	1	1	1	1	1	1	1	3	3	1	1	1	1	1	1		2	1
1399	2	19		4	3	1	2	3	3	3	3	4	4		4	2	3	5	3	2	3	1	3	1	1	1	1	1	2	2	2	1	2	4	2	1	1	2	3	3	1	1	2	1	1	2		2	1
1400	2	19		5	4	1	1	4	3	3	3	2	3		3	2	1	4	1	2	1	1	1	2	1	1	1	1	1	1	2	1	2	1	1	1	1	1	5	3	1	1	3	1	1	3		1	1
1401	2	20		5	5	1		5	5	5	5	5	5		2	2	2	2	2	2	1	1	1	1	1	1	1	1	1	1	1	1	1	1	1	1	1	1	1	1	1	1	1	1	1	1		1	1
1402	2	20		5	5	1	1	4	3	5	3	3	4		1	1	1	3	3	3	1	2	1	1	1	1	3	1	1	1	1	1	1	1	1	1	1	1	1	1	1	1	1	1	1	2		1	1
1403	2	19		5	5	1	2	4	3	4	4	4	3		1	1	2	2	1	2	4	1	4	1	1	1	1	1	2	1	1	1	1	1	2	1	2	4	2	3	1	1	1	2	1	3		1	1
1404	2	20		5	4	1	3	4	3	3	4	3	3		3	1	1	2	3	2	1	1	1	1	1	1	1	2	2	1	1	1	1	2	2	1	1	1	3	2	1	1	1	1	1	3		1	1
1405	2	18		5	5	1	1	4	3	4	3	4	3		3	1	3	5	4	4	1	3	4	2	1	2	1	1	1	1	2	1	1	4	4	1	1	4	5	4	3	1	1	1	1	4		1	1
1406	2	19		5	4	1	5	5	4	5	4	5	5		2	1	1	2	2	2	1	1	1	1	2	1	2	1	1	1	1	1	1	1	1	1	1	1	1	1	1	1	1	1	1	1		1	1
1407	2	19		4	4	1	2	4	4	4	4	4	4		2	4	3	1	2	4	2	1	2	3	1	1	1	1	5	1	2	2	2	3	1	1	2	2	4	3	1	1	1	1	1	2		1	1
1408	2	18		5	5	2	4	4	2	4	4	3	4		2	2	1	2	4	4	2	1	1	1	2	2	2	2	2	1	2	1	2	4	1	2	2	2	4	3	1	1	1	2	2	3		2	1
1409	2	19		5	5	1	1	5	4	4	5	4	5		2	1	1	4	4	1	1	1	2	1	1	1	1	1	1	5	1	1	1	2	1	1	1	4	1	1	1	1	1	1	1	1		2	1
1410	2	18		5	5		1	4	2	5	4	5	5		2	1	1	1	1	1	1	1	1	1	1	1	1	1	2	1	1	1	1	4	1	1	1	1	1	1	1	1	1	1	1	2		1	1
1411	2	18		5	4	1	2	3	3	3	2	2	3		2	1	2	1	1	3	1	1	3	2	1	1	1	1	3	1	1	1	1	1	1	1	1	1	3	1	1	1	1	1	1	1		1	1
1412	2	19		4	4	1	1	4	3	4	2	5	4		1	1	1	1	2	1	1	1	1	1	1	1	1	1	1	1	1	1	1	5	1	1	1	1	3	1	1	1	1	1	1	3		1	1
1413	2	18		5	4	1	2	5	3	3	3	4	3		3	4	1	1	1	1	1	1	1	1	1	1	1	1	1	3	1	2	1	4	1	1	1	2	2	2	1	1	1	1	1	1		1	1
1414	2	18		5	5	1	2	2	3	4	4	3	3		4	3	2	2	5	3	1	2	3	2	1	1	2	3	2	2	3	1	1	5	1	1	2	1	2	2	1	2	2	1	1	3		1	1
1415	2	18		5	4	1	2	2	1	4	4	3	4		1	5	2	2	2	2	2	1	2	2	1	2	2	2	4	3	4	2	2	2	2	2	1	1	4	2	1	1	1	1	1	1		2	1
1416	2	19		4	5	1	1	5	3	4	3	3	3		2	5	1	3	3	3	3	2	2	1	1	3	1	3	2	1	1	1	1	4	1	1	1	1	3	1	1	1	1	1	1	1		1	1
1417	2	18		5	5	1	1	4	4	3	4	3	3		2	2	2	1	2	2	2	1	2	1	1	1	2	1	2	1	1	2	1	2	1	1	2	2	2	2	1	1	1	1	1	2		1	1
1418	2	19		5	4	1	2	4	2	5	2	5	5		1	1	1	1	1	1	1	1	1	1	1	1	1	1	1	1	1	1	1	1	1	1	1	1	1	1	1	1	1	1	1	1		1	1
1419	2	18		5	4	1	1	3	3	3	3	3	3		1	1	1	1	1	1	1	1	1	1	1	1	1	1	1	1	1	1	1	4	1	1	1	1	1	1	1	1	1	1	1	1		1	1
1420	2	17		4	4	1	2	3	3	3	3	3	3		3	2	2	2	2	2	1	2	2	2	2	2	2	2	2	2	2	2	2	4	2	2	2	2	3	2	2	2	3	2	2	2		1	1
1421	2	18		5	5	1	1	5	3	4	3	4	4		1	1	1	1	3	1	1	1	1	1	1	1	2	1	2	1	1	1	1	3	1	1	1	1	1	1	1	1	3	1	1	3		1	1
1422	2	18		5	5	1	1	5	3	5	2	5	5		1	1	1	5	1	1	1	1	1	1	1	1	1	1	1	2	1	1	2	5	1	1	1	1	1	1	1	1	1	1	1	1		1	1
1423	2	19		4	5	1	1	5	4	4	4	5	4		1	2	1	4	4	3	1	1	1	1	1	1	3	1	2	2	2	1	1	4	1	1	1	1	3	3	1	1	1	1	1	4		1	1
1424	2	18		5	5	1	1	1	1	4	3	4	3		4	4	1	2	4	2	1	1	5	1	1	1	3	1	1	1	1	1	1	4	3	1	1	1	1	1	1	1	2	1	1	4		3	1
1425	2	19		3	2	1	4	3	2	3	3	2	3		2	1	1	1	3	3	1	1	1	1	1	1	1	2	2	1	1	1	1	4	1	2	2	1	3	4	1	1	1	1	1	1		1	1
1426	2	18		5	5	1	1	5	5	5	5	5	5		1	1	2	4	4	1	1	1	1	1	1	1	2	1	2	1	1	1	1	5	1	1	1	1	1	1	1	1	2	1	1	2		1	1
1427	2	18		5	5	1	1	5	3	4	4	4	4		3	2	1	2	1	1	1	1	1	1	1	1	1	1	1	1	1	1	1	4	1	1	1	3	2	1	1	1	2	1	1	2		1	1
1428	2	18		5	5	2	2	3	3	5	5	5	3		2	2	2	2	2	4	1	2	2	2	1	2	2	2	2	2	2	2	2	2	2	2	2	2	2	2	2	2	2	2	2	3		1	1
1429	2	18		5	5	1	1	4	3	4	4	4	4		3	1	1	1	1	1	1	1	1	1	1	1	1	1	1	1	1	1	1	1	1	1	1	1	1	1	1	1	1	1	1	1		1	1
1430	2	18		4	4	1	1	4	4	4	4	4	4		2	4	1	1	1	1	1	1	1	1	1	1	1	1	1	1	1	1	1	5	1	1	1	1	1	1	1	1	1	1	1	2		2	1
1431	2	19		4	3	2	4	2	3	4	3	4	3		4	2	4	4	4	4	1	3	4	3	1	1	2	2	3	2	2	2	2	3	2	1	2	1	3	5	3	2	2	1	1	2		3	1
1432	2	18		2	1		3	3	2	1	1	1	1		1	1	1	1	1	1	1	1	1	1	1	1	1	1	1	1	1	1	1	1	1	1	1	1	2	1	1	1	2	1	1	2		1	1
1433	2	20		4	4	2	2	2	3	3	4	4	4		3	1	1	1	1	2	1	1	3	1	1	1	1	1	3	1	1	1	1	3	3	1	2	1	3	3	1	1	3	1	1	2		2	1
1434	2	19		5	5	1	2	5	5	5	5	5	5		2	3	1	2	2	1	1	1	1	1	1	1	1	1	2	1	2	1	1	1	1	1	1	1	1	1	1	1	1	1	1	1		1	1
1435	2	19		5	4	1	1	4	3	3	3	3	3		1	3	2	2	2	1	1	2	2	2	1	1	1	2	1	1	1	2	1	5	1	1	1	1	1	1	1	1	1	1	1	1		2	1
1436	2	18		5	5	1	1	5	4	5	3	1	2		1	1	1	5	2	1	1	1	3	2	1	1	3	2	4	2	1	2	1	3	1	1	1	1	2	1	1	4	5	1	1	5		1	1
1437	2	19		5	3	1	2	2	3	4	3	4	4		4	1	1	3	1	2	2	1	2	2	1	1	1	2	2	1	2	1	1	5	1	2	2	2	2	4		3	1	1	1	1		2	1
1438	2	18		5	5	1	1	5	5	5	5	3	4		5	4	4	2	3	3	5	2	4	4	1	1	2	1	3	1	4	3	1	3	3	3	3	1	5	5	1	2	3	2	2	4		3	1
1439	2	19		5	5	1	2	5	3	4	4	2	3		2	3	2	3	2	4	2	1	2	2	1	1	1	1	3	2	1	3	1	3	3	2	3	3	3	2	1	1	2	1	3	2		2	1
1440	2	20		5	5	1	1	5	5	5	5	5	5		2	1	1	4	4	1	3	1	1	1	1	1	1	1	3	1	1	1	1	5	3	1	3	1	1	1	1	1	3	1	1	3		1	1
1441	2	19		5	5	1	2	4	4	4	4	4	4		1	3	1	2	2	1	2	1	2	1	1	1	1	1	1	1	1	1	1	1	1	1	1	1	1	2	1	1	1	1	1	1		2	1
1442	2	18		5	5	1	2	5	4	4	4	4	5		2	2	1	3	4	3	2	1	3	1	1	1	2	2	4	2	1	1	1	4	1	1	2	1	3	3	1	1	2	1	1	2		1	1
1443	2	19		5	5	1	2	4	4	4	4	4	4		2	1	2	2	4	4	5	1	3	1	1	2	2	1	3	2	2	1	1	5	1	1	2	1	3	2	1	1	1	1	1	1		1	1
1444	2	19		4	5	1	1	4	3	4	4	4	4		4	2	2	4	4	4	4	1	5	2	1	1	2	2	4	2	2	1	1	4	1	2	2	4	4	4	1	2	2	1	1	1		2	1
1445	2	19		5	5	1	1	5	5	5	5	5	5		3	3	3	3	3	3	3	3	3	3	3	3	3	3	3	3	3	3	3	3	3	3	3	3	3	3	2	3	3	3	3	3		1	1
1446	2	19		5	4	1	1	4	4	3	4	5	4		2	1	1	2	3	2	2	1	3	1	1	1	2	2	3	1	1	1	1	3	1	1	2	1	2	1	1	1	1	1	1	2		1	1
1447	2	19		5	5	1	1	5	4	5	5	5	5		3	2	2	4	4	2	2	2	3	2	1	2	3	2	2	1	3	3	2	5	3	1	1	3	4	1	1	2	3		1	1		2	1
1448	2	19		5	5	1	2	4	4	4	4	4	4		2	2	2	2	2	4	1	2	2	2	2	3	3	2	4	2	2	2	2	4	3	2	2	1	4	4	1	2	2	2	1	3		1	1
1449	2	19		5	5	1	1	3	4	5	5	4	3		1	2	2	1	2	3	1	1	1	1	1	1	1	1	1	1	1	1	1	1	1	1	1	1	3	1	1	1	1	1	1	1		1	1
1450	2	18		4	4	1	1	4	4	4	4	4	4		3	2	2	4	3	4	1	2	2	1	1	1	2	2	2	2	2	3	2	3	4	2	2	2	4	4
1451	1	19		5	5	1	1	5	5	5	5	5	5		5	5	5	1	1	1	1	3	1	1	1	1	1	1	1	1	1	1	1	5	5	1	1	1	1	1	1	1	1	1	1	1		1	1
1452	1	19		3	2	2	3	2	3	3	3	3	3		4	2	2	4	2	2	3	1	3	3	1	2	2	2	3	1	2	1	1	5	2	1	3	2	3	2	1	2	2	1	1	4		1	1
1453	2	19		5	5	1	1	5	5	5	5	5	5		1	1	2	1	2	1	1	1	1	1	1	1	1	1	1	1	1	1	1	1	1	1	1	1	1	1	1	1	1	1	1	1		2	1
1454	2	19		5	5	1	1	5	5	5	5	5	5		1	1	1	1	1	1	1	1	1	1	1	1	1	1	1	1	1	1	1	1	1	1	1	1	1	1	1	1	1	1	1	1		1	1
1455	2	19		5	5	1	2	5	4	4	2	3	4		4	4	4	1	2	2	1	1	4	2	1	1	2	2	2	2	1	3	2	3	4	2	1	5	4	4	2	1	3	1	1	4		1	1
1456	2	19		4	4	1	4	3	3	4	4	4	4		2	1	1	1	1	2	1	1	2	1	1	2	1	1	2	1	1	1	1	4	1	1	1	1	3	1	1	1	2	1	1	3		1	1
1457	2	18		5	1	1	4	3	3	4	4	4	4		4	4	3	1	2	2	3	1	3	1	1	1	2	2	3	3	3	2	2	1	2	2	1	3	3	2	1	2	1	2	1	2		2	1
1458	2	19		5	5	1	2	3	3	4	3	4	3		3	1	1	4	2	2	2	2	3	2	1	1	1	1	1	1	1	1	1	4	1	1	1	1	3	1	1	1	1	1	1	1		1	1
1459	2	19		5	5	1	1	5	5	5	5	5	5		1	1	1	1	1	1	1	1	1	1	1	1	1	1	1	1	1	1	1	1	1	1	1	1	1	1	1	1	1	1	1	1		1	1
1460	2	19		5	5	1	2	4	3	4	4	5	4		2	3	1	4	2	3	2	1	3	1	1	1	1	1	4	1	2	1	1	5	3	1	3	1	3	2	1	1	1	1	1	1		2	1
1461	2	19		4	4	1	3	2	3	3	3	2	3		4	1	1	4	2	3	3	2	3	2	1	1	1	1		4	1	1	1	1	1	1	3	1	4	4	1	1	1	1	1	1		1	1
1462	2	19		5	4	1	2	4	3	4	3	4	4		2	2	1	2	2	3	1	1	1	1	1	2	2	2	1	1	1	1		2	2	1	1	2	1	1	1	1	1	1	1	2		1	1
1463	2	18		4	1	4	3	3	3	4	3	4	4		2	3	5	3	4	1	1	3	2	2	2	2	2	2	3	3	1	1	4	2	1	1	1	4	4	1	1	2	1	1	3	2		1	1
1464	2	18		4	5	1	2	5	3	4	4	4	3		1	4	1	2	3	3	2	1	2	1	1	1	3	1	2	1	2	1	1	5	2	1	2	2	2	2	1	1	1	1	1	1		1	1
1465	2	18		4	5	1	2	4	3	4	3	4	3		5	5	2	2	4	3	4	3	4	3	3	3	1	3	3	2	1	3	2	2	1	1	1	2	2	2	1	1	1	3	1	2		1	1
1466	2	19		4	5	1	1	5	4	4	4	4	5		2	3	2	2	4	2	1	2	3	2	1	2	4	4	4	2	2	3	3	3	4	2	1	3	2	2	2	4	3	1	3	1		1	1
1467	2	18		5	5	2	3	4	3	4	3	4	2		3	2	3	3	4	3	4	2	4	3	1	2	2	1	3	2	3	2	2	4	2	2	2	3	4	3	1	2	2	2	1	2		1	1
1468	2	19		4	3	4	5	3	3	4	5	4	4		4	3	4	3	4	3	4	3	3	3	3	4	4	4	3	5	4	4	3	4	4	3	5	4	5	4	4	3	4	3	4	4		1	1
1469	2	19		5	5	1	1	4	3	3	3	4	3		4	3	3	2	5	2	2	2	2	2	2	2	2	2	2	3	2	1	2	1	1	1	1	1	2	1	1	2	1	1	1	1		1	1
1470	1	19		4	4		1	4	4	4	3	4	4		3	2	2	2	4	3	2	2	2	2	2	2	2	2		3	2	1	1	4	3	2	2	4	2	2	2	2	3	2	2	3		2	1
1471	2	18		4	4	1	2	3	3	4	4	3	3		3	1	1	4	3	2	3	3	2	2	1	2	2	2	3	3	2	3	1	2	2	2	2	2	2	2	1	2	2	2	2	3		1	1
1472	2	18		5	5	2	3	4	3	3	3	4	3		2	4	1	2	1	2	1	1	3	3	1	1	1	1	1	4	2	1	1	1	1	1	3	2	2	1	1	1	2	1	1	2		2	1
1473	2	19		5	5	1	1	4	3	3	3	4	3		1	1	1	2	1	1	1	1	1	1	1	1	1	1	1	1	1	1	1	1	1	1	1	1	2	1	1	1	1	1	1	3		1	1
1474	2	18		5	5	1	1	5	3	5	3	5	5		1	1	1	5	5	1	3	1	1	1	1	1	1	1	3	1	3	1	1	5	1	1	1	1	1	1	1	1	1	1	1	1		1	1
1475	2	19		3	4	1	2	3	4	3	3	2	4		2	1	2	2	1	1	2	1	1	1	1	1	1	1	3	2	1	1	1	3	3	1	1	2	2	1	1	2	1	1	1	1		1	1
1476	2	19		5	4	1	1	5	3	4	4	4	4		2	1	1	4	2	2	1	1	2	1	1	1	1	1	1	1	1	1	1	1	2	2	1	1	2	2	1	1	2	1	1	2		1	1
1477	2	16		5	5	1	2	5	4	2	2	4	2		2	3	1	3	4	4	4	2	2	2	1	1	1	2	4	2	1	2	1	4	1	1	1	1	4	4	1	1	2	1	1	2		4	1
1478	2	18		5	5	1	1	5	4	5	5	5	5		1	1	1	1	1	1	1	1	1	1	1	1	1	1	2	1	1	1	1	1	1	1	1	1	1	1	1	1	1	1	1	1		1	1
1479	2	16		5	4	3	3	3	4	4	4	5	5		5	5	4	4	4	2	2	5	5	5	4	5	5	5	5	5	5	4	5	5	5	5	3	3	5	5	5	5	5	5	5	5		1	1
1480	2	18		5	5	1	1	5	3	3	3	3	3		2	1	1	3	2	1	1	1	1	1	1	2	1	2	1	3	3	2	1	3	1	1	1	2	1	2	1	1	3	1	1	3		1	1
1481	2	19		5	4	4	1	4	3	4	3	3	4		3	3	2	2	3	2	4	2	2	3	1	3	2	3	3	3	3	2	3	2	1	2	2	2	2	1	1	2	1	1	1	2		2	1
1482	2	18		4	4	2	2	4	4	3	3	3	4		3	2	2	3	4	3	1	3	2	3	2	2	2	2	2	3	2	1	1	2	2	1	3	1	2	1	1	2	2	1	1	2		1	1
1483	2	17		5	5	1	2	2	2	4	2	4	4		2	2	1	3	2	2	1	1	2	1	1	2	2	1	3	4	2	1	1	1	1	1	1	1	3	2	1	2	3	1	1	2		1	1
1484	2	18		5	5	1	1	5	3	3	3	3	3		3	4	1	1	2	2	1	1	1	1	1	1	1	1	1	3	3	1	1	3	1	1	1	1	3	3	1	1	1	1	1	3		1	1
1485	2	19		5	4	1	3	2	3	4	4	4	4		2	3	1	3	3	2	1	1	2	1	1	1	2	1	1	2	1	1	1	5	1	1	1	3	2	1	1	1	1	1	1	1		1	1
1486	2	18		5	5	1	1	5	3	4	4	4	4		3	2	2	2	5	1	2	2	1	1	1	1	1	2	3	1	1	1	2	2	1	1	3	1	1	1	1	2	1	1	1	2		1	1
1487	2	18		4	4	2	2	4	2	3	3	4	3		2	2	2	2	2	2	2	2	1	1	1	1	1	1	1	2	1	1	1	1	1	1	1	1	1	1	1	1	1	1	1	1		1	1
1488	2	18		5	5	1	4	4	2	1	3	2	2		4	2	2	2	3	2	2	1	2	2	1	2	3	1	2	5	4	2	2	4	1	1	1	1	3	2	1	2	3	1	1	4		1	1
1489	2	18		5	5	1	1	4	2	3	3	4	2		2	1	1	1	1	2	1	1	1	1	1	1	1	1	1	1	1	1	1	1	1	1	1	1	1	1	1	1	2	1	1	2		1	1
1490	2	18		5	5	1	1	5	1	2	2	5	2		1	1	1	1	1	1	1	1	1	1	1	1	1	1	1	1	1	1	1	1	1	1	1	1	1	1	1	1	1	1	1	1		1	1
1491	2	18		3	3	2	4	2	2	2	2	3	2		2	2	2	1	1	1	1	2	2	2	2	2	2	2	2	3	1	1	1	5	4	1	2	3	3	3	1	1	1	1	1	5		2	1
1492	2	24		5	2	1	1	4	1	4	4	2	4		2	2	2	1	4	3	1	1	1	1	1	2	2	2	2	3	3	3	1	2	1	1	2	2	1	1	1	1	1	1	1	2		1	1
1493	2	24		5	5	1	1	5	5	5	5	5	5		1	1	1	1	1	1	1	1	1	1	1	2	1	2	2	1	1	1	1	5	1	1	1	1	1	1	1	1	1	1	1	1		1	1
1494	1	24		5	5	5	5	5	3	4	4	5	5		4	2	2	3	3	3	2	2	2	1	4	2	2	3	3	3	2	2	2	1	1	1	1	1	1	1	1	1	1	1	1	1		1	1
1495	2	23		5	5	2	4	4	4	5	5	4	5		2	2	1	2	1	2	1	2	2	1	2	1	1	1	1	2	1	1	1	1	2	1	2	1	2	1	1	2	1	1	2	1		1	1
1496	1	23		5	5	5	1	5	4	5	5	5	5		4	2	2	2	2	2	1	2	1	2	1	2	2	1	1	1	1	1	1	1	1	1	1	1	2	1	1	1	1	2	1	2		1	1
1497	1	24		5	5	1	2	4	5	5	5	5	5		4	4	2	2	2	1	1	1	1	1	1	2	1	1	1	2	3	1	1	1	2	1	1	1	1	2	1	1	1	1	2	1		1	1
1498	2	24		5	5	5	5	5	3	4	4	5	5		4	2	2	3	3	3	2	2	2	1	1	1	1	1	1	1	1	1	1	1	1	1	1	1	1	1	1	1	1	1	1	1		1	1
1499	1	21		5	5	5	5	5	3	5	5	5	5		4	2	2	3	3	3	3	2	2	2	1	1	1	1	1	1	1	1	1	1	1	1	1	1	1	1	1	1	1	1	1	1		1	1
1500	2	24		5	5	1	1	5	5	5	5	5	5		1	1	1	1	1	1	1	1	1	1	1	3	1	2	2	1	1	1	1	4	1	1	1	1	1	1	1	1	1	1	1	1		1	1
1501	1	26		5	5	1	1	5	5	5	5	5	5		1	1	1	1	1	1	1	3	1	1	1	3	1	2	2	1	1	1	1	4	1	1	1	1	1	1	1	1	1	1	1	1		1	1
1502	2	24		5	2	2	5	5	5	5	5	5	1		1	1	1	1	1	1	1	1	1	1	1	1	3	3	1	1	1	1	5	1	1	1	1	1	1	1	1	1	1	1	1	1		1	1
1503	2	24		3	5	5	3	4	3	5	5	5	5		1	2	1	1	1	1	2	1	1	1	1	1	1	1	1	2	2	2	1	5	1	1	1	1	2	1	1	2	2	1	1	1		1	1
1504	2	23		5	5	1	1	5	4	5	4	4	5		2	1	1	5	4	1	1	1	1	1	1	1	1	1	1	1	1	1	1	1	1	1	1	1	1	1	1	2	1	1	1	1		1	1
1505	2	23		5	5	5	1	5	3	5	4	3	5		3	1	1	1	1	2	1	3	1	1	1	1	1	1	1	1	1	1	1	1	1	1	1	1	1	1	1	1	1	1	1	1		1	1
1506	2	24		4	5	1	1	4	4	4	4	4	4		1	2	1	2	1	3	1	1	1	1	1	1	2	2	3	2	1	1	1	1	2	1	1	1	2	1	1	2	1	1	1	2		1	1
1507	2	24		5	5	1	1	5	4	4	3	4	3		2	2	2	4	3	2	3	2	1	1	1	1	3	3	2	1	1	3	1	3	3	3	2	1	2	1	1	2	1	1	1	3		1	1
1508	2	23		4	5	5	1	1	5	5	5	5	5		5	3	2	1	1	3	1	1	1	1	1	1	1	1	1	1	1	1	1	1	2	1	1	1	1	1	1	1	1	1	1	1		1	1
1509	2	24		5	5	1	1	5	4	4	4	4	4		3	2	2	3	3	2	1	3	3	3	1	2	2	1	3	2	2	3	2	3	2	1	1	2	3	3	1	1	1	1	1	2		1	1
1510	2	24		5	5	1	1	5	3	4	3	4	4		3	2	3	3	2	2	1	1	2	1	1	1	1	1	2	2	1	1	1	2	2	1	1	1	3	3	1	1	3	1	1	3		1	1
1511	2	23		3	4	4	1	2	4	3	3	3	3		4	2	2	1	2	2	2	3	2	3	2	1	2	3	2	2	2	3	2	2	2	1	1	1	2	3	2	2	3	2	2	2		1	1
1512	2	26		5	4	1	2	4	4	4	4	4	4		2	1	1	2	2	2	1	2	1	1	1	2	1	1	1	2	1	1	1	2	1	1	1	1	1	1	1	1	2	1	1	2		1	1
1513	2	24		5	5	1	1	5	3	3	4	5	5		4	1	1	3	3	3	1	1	3	1	1	1	1	1	1	1	1	1	1	1	1	1	1	1	3	3	1	1	3	1	1	3		1	1
1514	2	22		5	5	1	1	4	4	4	4	4	4		2	2	1	3	4	3	2	1	3	2	1	1	2	2	2	2	1	1	1	4	2	1	1	1	1	1	1	1	1	1	1	2		1	1
1515	2	24		5	5	1	2	4	4	4	4	4	4		3	2	1	1	1	1	1	1	1	1	1	1	1	1	1	1	1	1	1	2	1	1	1	2	3	1	1	1	1	1	1	1		1	1
1516	2	25		5	5	1	1	5	5	5	5	5	5		4	2	1	1	1	1	1	1	1	1	1	1	1	1	1	1	1	1	1	1	1	1	1	1	2	2	1	1	1	1	1	1		1	1
1517	2	23		5	5	1	1	5	4	4	4	5	4		3	2	1	3	2	1	1	2	2	1	1	1	1	1	1	1	1	1	1	2	1	1	1	1	2	2	1	2	2	1	1	2		2	1
1518	2	23		5	4	2	2	4	4	4	4	4	4		1	2	1	3	1	1	1	1	3	1	1	1	1	1	1	3	2	1	1	3	1	1	1	1	1	2	1	1	2	1	1	3		1	1
1519	2	24		5	5	1	1	5	5	5	5	5	5		2	1	2	2	4	1	1	1	1	1	1	1	1	1	1	1	2	1	1	4	1	1	1	2	2	1	1	1	3	1	1	2		1	1
1520	2	23		5	5	1	3	5	5	4	4	4	4		2	2	2	3	3	2	1	3	3	3	2	2	3	4	3	3	2	2	2	2	1	1	1	2	2	2	1	2	2	1	2	2		1	1
1521	2	23		5	5	1	1	5	4	4	4	4	4		2	2	2	3	4	2	1	1	1	1	1	1	2	2	2	1	2	2	2	2	1	1	1	2	1	1	1	2	2	2	1	2		1	1
1522	2	24		5	5	2	3	4	4	3	3	3	3		3	3	3	3	3	3	1	1	1	1	1	1	1	1	1	1	1	1	1	1	1	1	1	1	1	1	1	1	1	1	1	1		1	1
1523	2	24		5	5	1	1	5	4	4	4	5	3		1	1	1	2	1	1	1	1	1	1	1	1	1	1	1	1	1	1	1	1	1	1	1	1	1	1	1	1	1	1	1	1		1	1
1524	2	23		5	5	1	1	5	3	5	5	5	5		1	1	1	3	1	3	1	1	5	3	1	3	1	1	1	3	1	1	1	5	1	1	1	3	1	3	1	1	1	1	1	3		1	1
1525	2	23		5	5	1	2	3	4	5	4	3	4		2	2	2	2	3	2	1	1	3	1	1	1	2	2	3	3	1	1	1	3	3	1	1	1	2	2	1	1	1	1	1	2		1	1
1526	2	23		3	5	4	2	1	4	4	4	4	4		3	3	3	1	1	3	3	1	1	4	2	1	2	1	1	2	1	1	1	1	2	2	1	1	1	3	3	3	2	3	1	1		1	1
1527	2	25		5	5	5	1	1	5	3	5	2	5		5	3	1	1	1	1	1	1	1	1	1	1	1	1	1	2	3	3	2	1	1	3	1	3	1	1	3	1	1	1	1	1		1	1
1528	2	24		5	4	1	1	4	4	4	4	4	4		2	3	1	1	1	1	1	1	1	1	1	1	1	2	2	1	2	1	1	5	1	1	1	1	2	2	1	1	2	1	1	2		2	1
1529	2	24		5	5	1	5	5	3	4	5	4	4		2	1	1	5	3	2	1	1	2	1	1	1	3	1	1	1	1	2	1	5	3	1	1	1	2	1	1	1	1	1	1	1		1	1
1530	2	24		5	5	1	1	5	3	4	4	5	4		2	2	2	3	3	2	1	1	2	2	1	2	2	2	2	3	2	2	1	3	1	1	2	2	3	2	2	2	2	1	2	2		1	1
1531	2	22		5	4	1	2	4	3	3	3	3	3		3	3	1	5	2	2	1	1	2	1	1	1	1	1	1	1	1	1	1	1	1	1	1	1	1	1	1	1	1	1	1	1		1	1
1532	2	24		5	5	1	1	4	5	5	4	5	5		2	2	2	2	2	2	1	1	1	1	1	2	2	1	1	2	2	1	2	1	2	1	1	2	3	3	1	3	2	1	1	1		2	1
1533	2	23		4	4	1	2	4	4	4	4	3	4		4	2	2	4	2	2	3	2	4	2	2	2	2	2	3	2	2	2	2	4	2	2	2	2	3	2	1	2	2	1	1	3		2	1
1534	2	24		5	4	1	2	2	4	4	4	4	3		1	1	1	1	1	1	1	1	1	1	1	2	1	2	2	1	1	1	1	4	1	1	1	1	1	1	1	1	1	1	1	1		1	1
1535	2	22		5	5	1	1	5	5	5	5	5	5		1	1	1	1	1	1	1	2	1	1	1	2	1	2	2	1	1	1	1	4	1	1	1	1	1	1	1	1	1	1	1	1		1	1
1536	2	23		5	5	1	1	4	4	4	4	5	4		2	1	1	2	3	2	1	1	3	1	1	1	1	1	3	1	1	1	1	1	1	1	1	1	2	1	1	1	1	1	1	1		1	1
1537	2	23		4	4	1	1	4	4	4	4	4	4		1	1	1	1	1	1	1	1	1	1	1	1	1	1	1	1	1	1	1	1	1	1	1	1	1	1	1	1	1	1	1	1		1	1
1538	2	23		5	5	1	1	5	4	4	4	5	4		2	2	3	2	4	4	3	2	3	3	1	2	2	3	2	2	2	2	2	4	2	1	3	2	4	3	2	2	2	1	1	2		1	1
1539	2	23		5	5	1	1	5	3	4	5	3	3		3	1	1	1	4	4	3	1	1	3	1	1	1	1	1	3	1	1	1	1	4	1	1	2	1	3	1	1	1	1	1	1		1	1
1540	2	24		5	5	1	1	5	5	5	5	5	5		1	2	1	2	3	3	1	1	3	1	1	2	1	1	1	1	1	1	1	1	1	1	1	1	2	2	1	1	2	1	1	2		1	1
1541	2	24		5	4	1	3	3	4	4	4	4	4		1	1	2	3	3	3	1	1	1	1	1	1	1	1	1	1	1	1	1	1	1	1	1	1	1	1	1	1	1	1	1	1		1	1
1542	1	20		5	5	1	1	5	4	4	4	5	4		1	2	1	2	1	1	1	1	1	1	1	1	1	1	1	1	1	1	1	3	1	1	1	1	1	1	1	1	1	1	1	1		1	1
1543	1	18		5	5	1	1	5	3	5	5	3	3		5	3	4	1	1	3	5	1	5	3	1	1	1	1	5	2	5	1	1	1	1	1	5	1	4	1	1	1	4	1	1	4		1	1
1544	1	18		5	5	1	3	5	5	5	5	5	5		4	2	1	1	1	1	3	2	5	1	1	1	3	2	3	3	2	1	1	5	2	1	2	1	4	1	1	1	3	1	1	5		2	1
1545	2	19		5	4	1	1	4	1	2	2	4	4		2	4	1	1	2	3	1	1	1	2	1	2	2	3	2	4	3	1	2	2	2	2	2	1	4	3	1	2	3	2	1	3		1	1
1546	1	19		5	5	1	1	4	2	4	4	4	4		4	4	4	4	2	2	2	2	2	2	1	1	1	1	2	1	1	1	1	3	1	1	2	2	3	2	1	1	1	1	1	3		2	1
1547	1	18		5	5	1	1	5	5	4	3	4	3		2	2	3	3	1	2	1	1	1	1	1	1	1	1	1	1	1	1	1	1	1	1	1	1	1	4	1	1	1	1	1	1		1	2
1548	1	18		5	5	1	5	5	3	3	3	4	3		2	2	1	1	1	1	1	1	1	1	1	1	1	1	1	1	1	1	1	1	1	1	1	1	1	5	1	1	1	1	1	2		4	1
1549	1	19		3	3	2	2	3	3	3	3	3	3		4	4	3	4	3	3	3	2	3	3	2	3	2	2	4	3	3	2	2	5	4	1	4	3	3	3	2	2	3	2	2	3		2	1
1550	1	18		5	5	1	1	4	2	4	4	4	4		5	5	5	5	1	1	5	1	4	4	1	1	1	1	5	1	1	1	1	4	1	1	4	1	4	1	1	1	1	1	1	1		3	1
1551	2	18		5	4	1	2	3	4	4	3	4	3		1	2	1	4	1	4	1	1	3	1	1	1	1	1	4	2	1	1	1	1	1	1	2	1	3	1	1	1	2	1	1	4		1	1
1552	2	18		4	5	1	1	5	4	3	4	4	4		2	2	3	1	1	2	2	1	2	2	1	1	2	1	2	1	2	1	1	1	1	1	1	1	2	2	1	1	2	1	1	2		1	1
1553	2	18		4	4	1	1	3	3	2	3	4	4		4	1	1	1	2	5	1	1	1	3	1	1	1	1	1	1	1	1	1	1	1	1	1	1	1	1	1	1	1	1	1	1		1	1
1554	2	19		5	5	1	1	5	1	1	1	4	3		1	1	1	3	1	1	1	1	1	1	1	1	1	1	3	1	1	1	1	1	1	1	3	1	3	1	1	1	1	1	1	1		1	1
1555	2	19		5	5	1	2	4	3	4	3	4	3		1	1	1	3	2	3	1	1	2	1	1	1	1	1	2	2	1	1	1	2	2	1	1	1	3	1	1	1	2	1	1	2		1	1
1556	2	18		5	5	5	1	4	4	5	5	5	5		4	4	1	2	1	1	2	1	2	1	1	1	1	1	4	1	2	1	1	1	1	1	3	2	3	2	1	1	1	1	1	1		1	1
1557	2	18		5	5	1	1	3	2	4	3	4	4		2	4	1	2	2	3	3	1	1	1	1	1	2	1	3	3	1	2	1	2	2	1	1	2	2	2	1	1	1	1	1	2		1	1
1558	2	17		5	3	1	4	2	3	2	1	2	3		4	3	2	3	4	4	4	1	4	2	1	1	3	1	3	3	2	1	1	4	3	1	2	1	3	3	1	1	2	1	1	3		1	1
1559	1	18		4	4	1	1	5	4	4	4	4	3		4	2	2	2	2	2	1	1	1	1	1	2	2	2	3	1	2	1	1	5	2	1	1	1	4	2	1	1	1	2	1	4		1	1
1560	1	18		4	4	1	2	2	1	2	3	3	3		3	3	3	3	3	2	1	1	1	3	1	2	3	2	3	2	1	1	2	1	1	1	1	2	2	1	1	1	2	1	1	2		2	1
1561	1	19		4	3	3	3	3	4	4	3	3	2		1	2	3	1	1	1	1	1	1	2	2	1	1	2	1	1	1	1	1	1	2	2	2	2	1	2	2	1	1	3	1	1		1	1
1562	2	18		5	5	1	1	3	3	4	4	5	5		2	4	1	2	2	1	1	1	1	1	1	1	1	1	1	1	1	1	1	4	1	1	1	3	4	3	1	1	1	1	1	1		1	1
1563	2	18		5	5	1	1	5	5	5	5	5	5		1	1	1	1	1	1	1	1	1	1	1	1	2	2	1	2	1	1	1	3	2	1	3	2	2	2	1	1	1	1	1	2		1	1
1564	2	18		5	5	1	2	4	4	5	5	5	5		2	2	2	2	1	1	2	1	5	3	1	1	2	2	4	4	2	1	2	5	1	2	2	3	1	2	1	1	1	1	1	3		1	1
1565	1	18		4	3	3	3	3	3	3	3	3	3		4	3	3	4	3	3	2	2	3	3	2	2	2	2	3	3	2	2	2	3	2	2	2	2	3	2	2	2	2	2	2	2		1	1
1566	1	18		4	4	1	1	4	3	4	4	4	4		2	2	2	3	3	2	1	2	1	1	1	1	2	2	1	1	1	1	1	2	1	1	1	1	1	1	1	2	2	1	1	2		1	1
1567	1	18		3	3	1	1	2	1	5	2	5	5		4	4	3	4	5	3	1	1	4	3	1	1	2	1	3	2	1	1	3	4	1	1	2	5	3	2	1	1	3	2	1	3		1	1
1568	1	19		4	4	2	2	3	3	3	4	3	3		1	2	2	4	2	2	2	2	3	3	3	2	1	2	3	3	3	3	3	3	2	3	2	2	3	3	2	1	2	2	2	2		1	1
1569	1	19		5	5	1	1	5	5	5	5	5	4		1	3	1	3	2	2	1	1	1	1	1	1	1	3	3	2	1	3	1	2	1	1	1	2	3	1	1	1	1	2	1	2		1	1
1570	1	18		5	4	1	1	4	3	3	4	3	4		1	2	2	3	1	1	1	1	3	2	1	1	1	2	3	2	1	2	1	5	1	1	1	3	2	1	1	2	1	1	1	2		1	1
1571	1	20		5	4	1	1	5	3	5	5	5	5		1	1	1	1	4	1	1	1	5	1	1	1	3	1	1	1	1	1	1	5	5	1	1	1	4	1	1	1	2	1	1	3		2	1
1572	1	18		3	4	5	3	4	3	4	3	4	4		5	5	1	5	5	2	3	2	5	3	1	3	2	4	2	3	4	3	4	5	3	2	3	4	3	1	2	3	2	3	4	3		1	1
1573	2	18		5	5	1	2	5	3	3	3	2	3		3	5	4	4	2	2	1	1	1	1	1	2	2	1	4	2	2	1	2	4	2	1	2	1	2	1	1	2	2	1	1	2		1	1
1574	2	18		5	5	1	1	5	4	4	4	5	5		2	2	2	2	4	2	1	1	1	1	1	2	1	1	1	2	1	1	1	4	3	1	1	1	1	4	1	2	1	1	1	4		1	1
1575	1	19		4	4	5	1	1	4	3	4	3	4		4	3	5	2	2	3	4	1	1	2	1	1	1	2	1	4	3	1	1	2	3	1	1	1	3	2	1	2	2	1	1	1		1	1
1576	2	18		5	5	1	1	5	3	3	3	4	3		2	1	4	4	3	2	3	2	2	2	1	1	1	1	1	1	1	1	4	4	1	3	1	1	1	1	1	1	1	1	3	1		1	1
1577	2	19		5	5	1	1	4	4	4	5	5	5		1	1	1	1	1	1	1	1	1	1	1	1	1	1	1	1	1	1	1	1	1	1	1	1	1	1	1	1	1	1	1	1		1	1
1578	2	19		5	5	1	2	5	4	4	4	4	5		3	2	2	2	2	1	1	1	2	1	1	1	1	1	3	1	1	1	1	4	1	1	1	1	3	2	1	1	1	1	1	1		1	1
1579	2	18		5	5	1	2	4	4	3	3	4	3		3	2	2	3	3	2	1	1	3	3	1	2	2	1	4	1	2	2	2	5	2	1	2	2	2	2	1	2	2	1	1	2		1	1
1580	2	18		5	5	1	1	5	4	4	4	4	3		2	4	1	3	2	2	1	1	1	1	1	1	2	2	1	1	1	1	1	4	1	1	1	2	1	1	1	1	1	1	1	1		1	1
1581	2	18		5	5	1	1	4	3	4	3	4	4		3	2	1	3	2	2	1	1	3	1	1	1	2	1	2	1	2	1	1	2	2	1	1	1	3	3	1	2	2	1	1	2		1	1
1582	2	19		4	4	1	2	4	2	3	2	4	3		2	1	2	2	2	1	1	1	4	1	1	1	1	1	2	2	2	2	1	3	1	1	1	1	3	3	1	1	2	1	1	3		1	1
1583	1	18		5	4	1	2	3	3	4	4	4	4		2	5	2	2	1	3	3	1	3	2	1	1	1	2	4	1	2	1	1	3	1	1	2	2	3	1	1	1	2	2	1	2		1	1
1584	1	19		5	5	1	1	4	1	4	4	3	3		2	4	1	3	4	2	3	2	5	2	1	1	1	1	1	4	4	1	1	1	1	1	4	2	2	2	1	1	1	1	1	1		2	1
1585	2	18		3	5	5	1	1	1	1	4	4	4		4	1	1	1	1	1	1	1	1	1	1	1	1	3	1	1	1	1	1	1	1	1	1	1	2	1	1	1	1	2	1	2		1	1
1586	2	18		5	5	1	1	5	5	5	5	5	5		3	3	1	1	1	1	1	1	1	1	1	1	1	1	1	1	1	1	1	1	1	1	1	1	1	1	1	1	1	1	1	1		1	1
1587	2	18		5	5	1	1	5	5	5	5	5	5		3	3	2	2	3	1	1	1	1	1	1	1	1	1	3	1	1	1	1	1	1	1	1	1	1	1	1	1	1	1	1	1		1	1
1588	2	18		5	4	1	1	3	3	4	3	5	3		2	1	1	1	2	1	1	1	1	1	1	1	2	1	1	2	1	1	1	5	1	1	1	2	3	1	1	1	3	1	1	3		1	1
1589	2	18		5	5	1	1	4	3	3	4	4	3		3	3	1	1	1	2	1	2	2	2	1	1	1	1	2	2	1	1	1	5	1	1	1	3	3	2	1	1	2	1	1	1		1	1
1590	2	18		5	5	1	1	5	2	5	5	5	5		1	1	1	3	3	3	1	1	1	1	1	1	1	1	1	1	1	1	1	1	1	1	1	1	1	1	1	1	1	1	1	1		1	1
1591	2	19		5	5	5	5	4	5	1	1	4	5		5	5	5	5	1	1	1	1	1	1	1	1	1	1	1	1	1	1	1	1	1	1	1	1	1	1	1	1	3	1	1	1		1	1
1592	1	18		5	5	1	1	4	3	4	4	4	3		4	3	1	5	1	2	1	1	5	1	1	1	1	1	3	1	2	1	1	1	3	1	1	1	2	1	1	1	1	1	1	1		1	1
1593	2	17		5	5	1	1	5	4	3	3	5	4		3	1	1	1	2	3	4	1	4	1	1	1	1	1	4	3	2	1	1	2	1	1	1	1	3	1	2	1	1	1	1	1		1	1
1594	1	19		5	5	1	1	5	4	4	4	5	5		2	1	1	1	2	1	4	1	1	1	1	1	1	1	4	1	1	1	1	1	1	1	1	1	2	1	1	1	3	1	1	4		1	1
1595	2	20		4	5	5	1	3	3	4	4	4	3		1	1	1	4	1	1	1	1	1	1	1	1	1	2	1	2	2	1	1	5	2	1	1	1	3	2	1	2	2	1	1	3		1	1
1596	1	18		5	5	1	1	5	3	5	4	4	3		1	1	1	1	5	1	1	1	4	2	2	1	4	1	1	5	1	1	1	5	5	1	2	2	2	1	1	1	1	1	1	1		1	2
1597	2	17		5	1	2	4	3	4	3	4	4	3		2	2	4	2	2	1	1	2	1	1	1	1	2	3	3	2	1	1	3	1	1	1	3	2	1	1	1	3	2	1	4	1		1	1
1598	2	18		5	1	1	4	4	5	5	5	4	3		3	1	3	2	1	1	1	1	1	1	1	1	1	1	1	1	1	1	2	1	1	1	1	2	1	1	1	1	1	1	1	1		1	1
1599	2	20		4	1	4	3	3	3	4	3	3	1		1	1	3	4	3	2	1	1	1	1	1	1	1	2	2	1	1	1	5	1	1	1	1	1	3	1	1	3	1	1	2	1		1	1
1600	2	18		5	5	1	2	4	3	3	3	3	3		2	3	2	4	3	2	1	1	3	2	1	2	2	2	2	1	1	2	1	2	3	2	1	3	3	2	1	2	2	1	1	3		2	1
1601	1	18		2	4	3	3	2	2	2	2	4	4		2	3	4	3	2	2	3	3	3	3	3	4	4	3	2	4	3	2	4	2	3	3	2	3	2	4	2	3	4	5	4	3		1	1
1602	1	18		5	3	1	2	2	2	3	2	3	3		1	4	1	1	1	1	1	1	1	2	1	1	1	1	1	1	1	2	2	4	1	1	1	1	1	1	1	1	1	1	1	2		1	1
1603	1	18		5	5	1	1	5	4	4	4	4	4		1	1	2	1	1	1	1	1	1	1	1	1	1	1	1	1	1	4	1	1	1	2	3	1	1	1	1	1	1	2	1	1		1	1
1604	2	18		5	5	1	1	5	4	3	4	5	3		4	3	2	3	1	1	1	1	1	1	1	1	1	1	2	1	2	1	1	1	1	1	1	1	1	2	1	1	1	1	1	1		1	1
1605	2	18		5	5	1	1	5	3	3	4	4	4		2	2	1	3	2	1	1	1	1	1	1	1	1	1	1	4	1	1	1	4	1	1	1	1	1	1	1	1	1	1	1	1		1	1
1606	2	17		5	5	1	1	5	2	3	3	4	3		1	3	1	2	2	2	1	1	1	1	1	1	1	1	1	1	1	1	1	1	1	1	1	1	1	1	1	1	1	1	1	1		1	1
1607	2	18		5	3	1	1	2	3	3	4	3	3		4	2	2	2	2	2	2	2	2	2	2	2	2	3	4	2	2	2	3	2	2	2	2	2	2	2	2	2	2	1	1	1		1	1
1608	2	18		5	5	3	3	5	3	5	3	5	5		3	3	3	3	4	3	5	1	3	2	1	3	1	1	1	3	1	1	1	3	2	1	5	2	4	1	1	1	2	1	1	1		1	1
1609	2	17		5	4	1	2	3	4	3	4	3	3		2	2	2	3	1	2	2	2	3	2	1	1	2	1	2	1	1	1	1	5	2	1	1	1	1	2	1	1	2	2	2	2		2	1
1610	2	18		5	5	1	1	4	4	4	5	5	4		2	2	2	1	1	1	1	1	1	1	1	1	1	1	2	2	1	1	1	4	1	1	2	2	1	2	1	1	2	1	1	3		1	1
1611	2	17		5	5	1	2	4	3	4	4	4	4		3	2	1	1	1	1	1	1	1	1	1	1	1	1	4	1	1	1	1	1	1	1	1	1	1	1	1	1	1	1	1	1		1	1
1612	2	18		5	5	1	1	5	3	3	3	4	4		1	4	2	2	1	1	1	1	1	1	1	1	1	1	1	1	1	1	1	1	1	1	1	1	1	1	1	1	1	1	1	1		2	1
1613	1	18		5	4	4	2	2	3	4	4	3	4		4	4	2	3	3	2	2	3	2	4	3	1	2	1	3	3	4	3	2	3	4	2	2	3	4	2	2	2	2	2	2	2		1	2
1614	1	18		5	5	1	3	5	3	3	3	3	3		3	3	4	1	3	1	1	1	3	2	1	1	1	1	1	1	1	1	1	1	1	1	1	1	3	1	1	1	1	1	1	3		1	1
1615	1	18		4	5	2	2	4	2	4	3	4	4		4	2	4	4	4	2	1	2	4	3	2	2	2	2	2	2	2	2	2	4	2	2	2	2	4	2	2	2	2	2	2	2		1	1
1616	2	18		5	5	1	1	5	3	5	3	5	4		1	1	1	2	3	1	1	1	1	1	1	1	1	1	1	4	1	1	1	5	1	1	1	1	1	1	1	1	1	1	1	1		1	1
1617	2	19		5	5	1	1	5	3	4	3	4	3		4	1	1	2	1	1	3	1	3	1	1	1	1	1	3	1	1	1	1	1	1	1	1	1	3	1	1	1	3	1	1	1		1	1
1618	2	18		4	4	4	4	3	3	3	3	4	3		1	1	1	2	2	3	2	1	2	2	1	1	2	1	3	1	1	1	1	4	1	1	3	1	2	3	1	1	1	1	1	2		1	1
1619	2	19		4	4	1	2	3	3	3	3	4	3		3	3	2	3	3	3	1	1	3	1	1	1	2	3	3	3	3	1	1	1	3	1	1	2	2	3	1	1	2	2	1	3		1	1
1620	2	18		5	5	1	1	5	4	3	3	5	5		4	2	1	2	3	2	2	1	4	1	1	1	1	1	4	1	1	1	1	1	1	1	1	1	1	1	1	1	3	1	1	3		2	1
1621	2	17		5	5	1	3	5	5	4	5	4	3		1	1	1	2	1	3	3	1	1	1	1	1	1	1	2	1	1	1	1	5	1	1	1	1	1	3	1	1	1	1	1	1		1	1
1622	2	18		5	5	1	1	4	3	3	4	4	4		1	2	2	2	1	2	4	1	2	2	2	1	1	1	3	2	2	2	2	5	1	1	1	1	2	2	1	1	2	1	2	4		2	1
1623	2	17		5	4	1	1	4	4	4	4	4	4		2	2	2	4	3	3	1	1	2	2	1	1	2	1	3	1	2	1	2	2	3	1	1	1	2	2	1	1	3	1	1	3		1	1
1624	2	18		5	5	1	2	4	4	4	3	3	4		4	2	2	3	4	3	4	2	4	3	1	1	2	1	3	1	1	1	1	4	3	1	3	1	3	3	1	1	1	1	1	3		2	1
1625	2	18		5	5	1	1	5	5	5	5	5	3		1	2	2	2	1	1	1	1	1	1	1	2	3	2	3	3	2	1	1	4	2	1	1	1	2	1	1	1	2	2	1	3		1	1
1626	2	18		4	4	1	2	3	3	4	4	4	4		2	2	1	2	3	2	1	1	1	1	1	2	1	1	1	2	1	1	1	3	1	1	1	1	3	1	1	1	2	1	1	1		1	1
1627	2	18		5	5	1	1	5	5	5	3	5	5		3	3	1	3	2	1	1	1	3	1	1	1	1	1	3	3	3	1	1	1	1	1	1	1	3	1	1	2	5	1	1	3		1	1
1628	2	18		4	5	1	1	5	4	5	5	5	3		3	1	2	3	1	1	1	1	1	1	1	1	1	1	1	1	1	1	1	2	1	1	1	3	3	1	1	1	2	1	1	3		1	1
1629	1	18		5	5	1	1	5	2	4	3	3	4		2	2	1	2	2	2	1	1	1	1	1	1	1	1	3	2	2	2	1	2	1	1	1	4	2	1	1	1	1	1	1	1		1	1
1630	1	20		5	5	1	1	5	3	5	5	5	5		1	4	1	1	1	1	4	1	2	1	1	1	1	3	4	5	1	1	1	1	1	1	1	1	1	1	1	1	2	1	1	1		1	1
1631	1	20		5	5	1	1	5	3	4	4	4	4		3	3	3	4	2	4	4	2	5	5	1	1	1	1	5	4	3	1	1	1	3	1	4	1	4	2	2	1	1	1	1	3		2	1
1632	1	18		5	5	1	1	5	4	3	4	5	3		5	1	4	1	5	1	1	1	1	1	1	1	1	1	1	1	3	1	1	4	4	2	1	1	4	1	1	1	3	1	1	5		2	1
1633	1	20		4	5	1	2	5	1	2	2	3	3		4	2	3	4	3	2	1	2	3	2	1	2	2	1	2	3	4	2	1	1	2	2	1	3	4	2	2	3	2	3	1	4		2	1
1634	1	18		5	5	1	2	4	3	4	2	4	4		2	4	2	4	2	2	1	2	2	1	1	1	2	1	2	2	3	2	2	1	4	1	2	1	4	2	1	1	2	1	1	2		1	1
1635	2	17		5	5	1	1	5	3	5	5	5	4		1	1	3	3	4	3	3	1	1	1	1	1	1	1	3	2	1	1	1	1	1	1	1	1	2	1	1	1	1	1	1	3		1	1
1636	2	18		5	5	1	1	5	5	5	5	5	5		2	3	1	2	2	2	1	1	1	1	1	1	1	1	2	1	1	1	1	2	2	1	1	1	2	2	1	1	2	1	1	4		1	1
1637	1	18		5	5	1	2	3	2	3	3	4	4		1	2	2	4	4	2	2	2	3	4	2	2	2	2	1	2	2	2	3	3	2	3	2	2	2	1	3	2	2	2	1	1		2	2
1638	1	18		5	4	1	1	5	4	4	3	4	4		3	2	3	3	2	2	1	1	4	2	1	1	1	3	4	2	2	1	2	2	2	1	1	1	2	1	2	1	2	1	1	3		2	1
1639	1	19		5	5	1	1	5	5	5	5	5	5		4	2	2	1	2	1	1	1	1	1	1	1	1	1	1	1	1	1	1	1	1	1	1	1	1	1	1	1	1	1	1	1		1	1
1640	2	14		4	3	2	2	3	3	3	3	4	4		4	2	2	4	2	3	3	2	4	3	1	2	2	2	3	3	3	2	2	3	2	2	4	3	4	2	2	2	3	2	2	4		3	1
1641	1	18		4	3	2	4	3	3	3	2	3	3		4	3	2	1	2	3	1	1	2	3	1	2	2	1	2	1	3	4	2	5	2	1	1	1	4	2	1	1	2	1	2	3		2	1
1642	1	19		5	4	1	2	4	3	4	4	3	3		3	2	2	2	2	3	3	2	2	2	2	2	2	2	2	2	2	2	2	2	2	2	2	2	2	2	2	2	2	2	2	3		2	1
1643	2	18		5	5	1	1	5	4	4	4	4	5		2	2	1	3	1	1	1	1	1	1	1	1	1	1	2	1	1	1	1	4	1	1	1	1	1	1	1	1	1	1	1	1		1	1
1644	2	18		5	5	1	3	4	2	4	4	4	3		2	3	1	1	2	2	1	1	1	1	1	1	2	1	2	3	2	2	2	4	2	1	1	1	2	3	1	2	2	1	1	2		1	1
1645	2	19		5	5	1	1	4	4	4	4	4	5		2	2	2	4	3	4	2	1	1	1	2	3	3	1	4	3	2	3	1	5	1	1	4	4	3	1	1	1	1	1	1	3		1	1
1646	2	18		5	5	1	1	5	5	4	4	5	4		2	1	1	1	3	3	5	1	1	1	1	1	1	2	3	3	3	1	1	5	3	1	2	1	2	1	1	1	4	1	1	4		1	1
1647	2	19		5	5	1	1	5	4	5	5	5	5		2	1	1	2	2	1	3	3	1	1	1	1	1	1	1	2	1	1	1	2	1	1	1	1	1	1	1	1	1	1	1	2		1	1
1648	2	19		5	5	4	1	5	3	5	3	5	3		4	3	3	2	2	2	1	1	1	1	1	1	3	1	2	3	2	1	1	1	1	1	1	1	1	1	1	1	1	1	1	1		1	1
1649	2	19		4	4	1	1	4	3	3	3	3	3		2	4	1	4	4	2	2	1	2	2	1	1	2	2	2	2	2	1	1	2	2	1	2	3	2	2	1	1	1	1	2	2		2	1
1650	2	19		5	4	2	2	4	4	3	4	3	4		2	3	2	4	4	2	1	2	2	2	1	1	1	1	2	2	3	2	2	4	3	2	2	2	2	2	1	2	2	1	1	2		2	1
1651	2	19		5	5	1	1	5	3	4	3	3	4		3	1	1	3	2	2	2	1	2	1	1	3	2	1	2	2	1	1	2	5	2	1	1	1	2	1	1	1	1	1	1	3		1	1
1652	2	20		5	5	1	1	5	4	4	5	5	4		2	2	1	2	3	2	1	1	3	1	1	1	3	1	2	1	1	1	1	3
1653	2	19		5	5	1	1	4	4	4	4	4	4		2	2	1	2	2	2	1	1	2	1	1	1	1	1	2	2	1	1	1	2	1	1	1	1	2	2	1	1	2	1	1	2		1	1
1654	2	19		5	5	1	1	5	3	5	5	5	5		1	1	1	1	1	1	1	1	1	1	1	1	1	1	1	1	1	1	1	1	1	1	1	1	1	1	1	1	1	1	1	1		1	1
1655	2	20		5	5	1	5	5	5	5	5	5	5		2	3	3	1	1	1	1	1	1	1	1	1	1	1	1	1	1	1	2	1	1	1	1	2	2	2	2	2	2	1	2	2		1	1
1656	2	19		5	5	1	1	5	4	4	4	4	4		1	1	1	4	4	3	1	2	1	1	1	1	1	1	2	1	1	1	1	3	1	1	1	1	1	1	1	1	2	1	1	2		1	1
1657	2	19		5	5	1	1	5	2	4	3	4	4		3	4	5	3	2	1	2	1	2	2	1	1	4	1	3	1	1	1	1	5	4	1	1	1	3	1	1	1	3	1	1	4		1	1
1658	2	18		5	5	1	1	5	5	5	5	5	4		4	2	4	4	3	2	3	1	1	1	1	1	1	1	3	1	1	1	3	2	1	1	1	1	3	2	1	1	1	1	1	1		1	1
1659	2	19		4	4	1	1	4	4	4	4	4	4		2	2	2	2	2	1	1	1	1	1	1	1	1	1	1	1	1	1	1	1	1	1	1	1	1	1	1	1	1	1	1	1		1	1
1660	1	19		5	5	1	1	5	1	3	2	5	5		1	1	1	5	1	1	1	2	1	1	1	1	1	1	1	1	1	1	1	1	1	1	1	1	1	2	1	1	1	1	1	1		1	1
1661	1	19		5	5	2	2	5	4	5	5	5	3		1	2	1	1	1	1	1	1	1	1	1	1	1	1	1	1	1	1	1	1	1	1	1	1	1	1	1	1	1	1	1	1		1	1
1662	1	19		5	5	1	2	5	3	3	3	3	3		3	2	4	3	2	3	1	1	3	2	2	1	2	3	3	3	3	2	1	1	1	1	1	1	1	2	1	2	2	1	1	3		2	1
1663	1	20		5	5	1	1	5	3	3	3	5	3		4	3	2	1	3	3	1	1	1	1	1	1	1	1	1	1	1	1	1	5	1	1	1	1	1	1	1	1	1	1	1	1		1	1
1664	1	19		5	5	1	1	5	3	4	3	5	5		5	1	1	3	3	2	1	2	5	1	1	1	1	1	1	2	3	3	1	5	1	1	1	3	4	1	1	1	1	1	1	1		2	1
1665	1	20		5	4	2	2	3	3	3	3	3	3		1	1	1	1	1	1	1	1	1	1	1	1	1	1	1	1	1	1	1	4	1	1	1	1	2	1	1	2	3	2	1	2		1	1
1666	1	19		5	5	1	1	5	3	3	4	3	3		1	3	2	1	2	1	1	1	4	1	1	1	4	5	4	4	1	1	5	1	1	1	1	3	3	1	1	1	1	1	1	1		1	1
1667	1	20		5	5	5	5	3	3	5	5	5	5		1	5	3	1	1	1	1	1	1	1	1	1	1	1	3	2	1	1	3	5	1	1	1	1	3	1	1	1	3	1	1	3		1	1
1668	1	19		5	4	1	1	4	3	3	2	2	4		2	2	2	5	2	1	2	2	2	2	1	1	1	1	1	5	1	1	1	5	1	1	1	1	1	1	1	1	1	1	1	1		1	1
1669	1	19		4	4	2	3	3	3	3	3	3	3		2	3	2	3	2	2	2	2	2	2	2	2	2	2	2	3	3	2	2	2	3	2	2	2	3	3	2	2	3	2	2	3		1	2
1670	1	18		5	5	1	1	5	3	3	4	5	4		1	1	1	3	2	1	1	1	1	1	1	1	1	1	3	2	1	1	1	4	1	1	2	1	1	1	1	1	1	1	1	2		1	1
1671	2	18		5	5	1	1	4	4	4	3	4	4		4	2	2	2	4	2	4	1	2	1	1	1	2	1	1	1	1	1	1	1	1	1	1	1	1	1	1	1	1	1	1	1		1	1
1672		18		5	5	1	1	4	3	3	3	4	3		1	2	2	1	3	1	1	1	2	1	1	1	1	1	1	4	4	1	1	4	1	1	1	1	3	1	1	1	3	1	1	3		1	1
1673	2	18		5	5	1	1	5	3	3	3	4	4		3	2	2	4	3	2	3	2	2	1	1	1	1	2	3	3	1	1	1	5	2	2	2	1	3	2	1	2	2	2	1	3		1	1
1674	2	19		5	5	1	1	5	5	4	4	5	4		1	2	1	2	1	2	1	1	1	1	1	1	1	1	3	1	1	1	1	1	1	1	1	1	2	1	1	1	2	1	1	2		1	1
1675	2	18		5	5	1	1	5	3	5	4	5	5		2	2	2	3	1	2	1	1	2	1	1	1	1	1	4	1	1	1	1	1	1	1	1	3	2	1	1	1	1	1	1	1		1	1
1676	2	18		5	5	1	2	4	4	4	4	4	4		3	1	2	2	3	1	1	1	2	1	1	1	1	1	3	2	1	1	1	2	1	1	1	1	1	1	1	1	1	1	1	1		1	1
1677	2	17		3	4	1	1	3	3	3	3	3	4		4	2	2	3	2	2	1	1	2	1	1	2	1	2	2	1	2	1	1	2	1	1	1	1	3	2	1	1	3	1	1	3		1	1
1678	2	18		5	5	2	2	3	4	4	4	5	4		3	2	2	2	4	2	2	2	2	2	2	3	2	2	2	2	2	2	2	4	3	4	3	4	3	3	1	2	3	2	2	3		1	1
1679	2	19		5	5	1	1	5	5	5	5	5	5		4	2	1	4	4	2	1	1	2	2	2	1	1	1	1	1	4	1	1	5	1	1	1	1	1	1	1	1	1	1	1	1		1	1
1680	2	19		5	5	1	1	4	2	3	4	4	3		5	2	2	3	2	2	2	2	4	3	1	1	3	3	2	1	1	1	1	3	2	1	2	2	3	3	1	2	3	2	2	3		1	1
1681	2	18		5	5	2	1	5	2	4	4	4	4		2	2	2	4	2	2	1	1	1	1	1	1	1	1	1	1	1	1	1	1	1	1	1	1	1	1	1	1	1	1	1	1		1	1
1682	2	19		4	4	1	1	1	2	3	3	4	3		1	1	1	2	1	2	1	1	1	1	1	1	1	1	1	1	1	1	1	1	1	1	1	1	1	1	1	1	1	1	1	1		1	1
1683		18		5	5	1	1	5	4	5	5	5	5		1	1	2	3	1	1	1	1	1	1	1	1	1	1	1	1	1	1	2	1	5	1	1	1	1	1	1	1	3	1	1	3		1	1
1684	2	18		5	5	1	1	5	5	5	5	5	5		5	5	5	1	5	1	1	1	1	1	1	1	1	1	5	1	1	1	1	5	1	1	1	1	1	1	1	1	1	1	1	1		1	1
1685	2	17		5	5	1	1	5	2	4	3	4	4		3	3	2	1	1	2	1	1	4	1	1	1	1	1	2	1	1	1	1	5	1	1	1	1	4	2	1	1	1	1	1	1		1	1
1686	2	18		4	4	1	1	4	3	3	3	3	3		2	3	2	2	4	2	1	2	4	2	2	2	2	4	2	2	2	2	2	3	2	1	1	2	3	2	2	2	2	2	2	3		1	1
1687		19		5	5	1	1	5	1	5	4	5	5		1	1	1	1	1	1	1	1	1	1	1	1	1	1	1	1	1	1	1	1	1	1	1	1	1	1	1	1	1	1	1	1		1	1
1688	1	18		5	5	1	5	5	5	5	4	5	4		5	4	1	5	5	4	2	4	2	2	1	1	1	1	1	5	1	1	1	1	1	1	2	5	5	4	1	1	2	1	1	4		4	1
1689	1	19		5	5	1	2	5	4	5	4	5	3		1	1	1	2	2	1	1	1	1	1	1	1	1	1	1	2	1	1	1	1	1	1	1	2	1	1	1	1	1	1	1	2		1	1
1690	1	19		4	4	2	3	3	3	2	2	2	2		4	3	3	2	4	2	2	2	2	2	2	3	4	1	2	2	1	1	2	2	2	2	2	2	3	3	1	1	3	2	2	4		2	1
1691	1	19		5	5	1	1	4	4	5	5	5	4		3	2	1	2	2	2	1	1	1	1	1	1	2	1	1	1	1	1	1	4	3	1	1	1	3	2	1	2	3	1	1	5		1	1
1692	1	19		4	4	1	3	3	3	3	3	3	3		3	2	1	3	1	3	1	2	5	1	1	1	1	1	4	2	3	1	1	4	2	1	1	1	3	3	1	1	1	1	1	1		3	1
1693	1	19		5	4	1	1	4	3	3	4	3	3		2	2	2	4	3	2	1	1	1	1	1	1	1	2	1	2	1	1	1	5	1	1	1	3	4	1	1	1	1	1	1	1		1	1
1694	1	18		5	5	1	1	5	2	4	4	5	4		4	5	1	2	1	2	1	1	3	1	1	1	4	2	4	2	2	1	2	5	4	1	1	1	4	2	1	1	2	1	1	4		1	1
1695	1	18		5	5	1	1	5	4	1	4	4	4		2	2	2	2	1	1	3	1	1	1	1	1	1	1	2	1	1	1	1	2	1	1	3	4	3	2	1	1	2	3	1	3		1	1
1696	1	18		5	5	1	1	3	2	2	3	3	4		4	5	1	3	5	2	1	1	2	2	1	2	2	2	3	5	3	1	1	5	1	1	2	1	3	1	1	3	3	1	1	3		2	1
1697	1	18		5	5	1	1	5	3	5	5	5	3		1	1	5	1	1	1	3	1	1	1	1	1	1	1	3	3	1	1	1	3	1	1	3	1	1	1	1	1	1	1	1	1		1	1
1698	1	19		5	5	2	2	5	3	3	3	3	3		3	3	2	2	3	3	3	2	4	3	2	2	2	2	3	2	3	3	2	3	2	2	2	2	4	3	3	2	2	1	2	2		1	1
1699	1	19		5	4	1	1	3	1	3	3	3	3		2	2	1	2	4	1	1	1	2	1	1	1	1	3	3	3	2	1	1	4	2	1	1	3	1	1	1	1	2	1	1	3		1	1
1700	1	19		5	3	1	1	5	3	3	3	4	4		2	4	1	1	4	3	2	2	2	2	1	1	1	1	4	4	1	1	1	3	1	1	1	3	4	1	1	1	1	1	1	3		3	1
1701	1	18		5	5	1	1	5	1	5	5	5	4		1	1	1	1	3	3	1	1	1	1	1	4	3	1	3	3	1	1	1	5	4	1	2	3	3	3	1	1	1	1	1	5		2	1
1702	1	18		5	5		1	4	2	5	4	5	5		2	1	1	1	1	1	1	1	1	1	1	1	1	1	2	1	1	1	1	4	1	1	1	1	1	1	1	1	1	1	1	2		1	1
1703	2	18		5	4	1	2	3	3	3	2	2	3		2	1	2	1	1	3	1	1	3	2	1	1	1	1	3	1	1	1	1	1	1	1	1	1	3	1	1	1	1	1	1	1		1	1
1704	2	19		4	4	1	1	4	3	4	2	5	4		1	1	1	1	2	1	1	1	1	1	1	1	1	1	1	1	1	1	1	5	1	1	1	1	3	1	1	1	1	1	1	3		1	1
1705	2	18		5	4	1	2	5	3	3	3	4	3		3	4	1	1	1	1	1	1	1	1	1	1	1	1	1	3	1	2	1	4	1	1	1	2	2	2	1	1	1	1	1	1		1	1
1706	1	18		5	5	1	2	2	3	4	4	3	3		4	3	2	2	5	3	1	2	3	2	1	1	2	3	2	2	3	1	1	5	1	1	2	1	2	2	1	2	2	1	1	3		1	1
1707	1	18		5	4	1	2	2	1	4	4	3	4		1	5	2	2	2	2	2	1	2	2	1	2	2	2	4	3	4	2	2	2	2	2	1	1	4	2	1	1	1	1	1	1		2	1
1708	1	18		4	5	1	1	5	3	4	3	3	3		2	5	1	3	3	3	3	2	2	1	1	3	1	3	2	1	1	1	1	4	1	1	1	1	3	1	1	1	1	1	1	1		1	1
1709	2	18		5	5	1	1	4	4	3	4	3	3		2	2	2	1	2	2	2	1	2	1	1	1	2	1	2	1	1	2	1	2	1	1	2	2	2	2	1	1	1	1	1	2		1	1
1710	2	19		5	4	1	2	4	2	5	2	5	5		1	1	1	1	1	1	1	1	1	1	1	1	1	1	1	1	1	1	1	1	1	1	1	1	1	1	1	1	1	1	1	1		1	1
1711	2	18		5	4	1	1	3	3	3	3	3	3		1	1	1	1	1	1	1	1	1	1	1	1	1	1	1	1	1	1	1	4	1	1	1	1	1	1	1	1	1	1	1	1		1	1
1712	2	17		4	4	1	2	3	3	3	3	3	3		3	2	2	2	2	2	1	2	2	2	2	2	2	2	2	2	2	2	2	4	2	2	2	2	3	2	2	2	3	2	2	2		1	1
1713	2	18		5	5	1	1	5	3	4	3	4	4		1	1	1	1	3	1	1	1	1	1	1	1	2	1	2	1	1	1	1	3	1	1	1	1	1	1	1	1	3	1	1	3		1	1
1714	1	18		5	5	1	1	5	3	5	2	5	5		1	1	1	5	1	1	1	1	1	1	1	1	1	1	1	2	1	1	2	5	1	1	1	1	1	1	1	1	1	1	1	1		1	1
1715	1	19		4	5	1	1	5	4	4	4	5	4		1	2	1	4	4	3	1	1	1	1	1	1	3	1	2	2	2	1	1	4	1	1	1	1	3	3	1	1	1	1	1	4		1	1
1716	1	18		5	5	1	1	1	1	4	3	4	3		4	4	1	2	4	2	1	1	5	1	1	1	3	1	1	1	1	1	1	4	3	1	1	1	1	1	1	1	2	1	1	4		3	1
1717	1	18		3	2	1	4	3	2	3	3	2	3		2	1	1	1	3	3	1	1	1	1	1	1	1	2	2	1	1	1	1	4	1	2	2	1	3	4	1	1	1	1	1	1		1	1
1718	2	18		5	5	1	1	5	5	5	5	5	5		1	1	2	4	4	1	1	1	1	1	1	1	2	1	2	1	1	1	1	5	1	1	1	1	1	1	1	1	2	1	1	2		1	1
1719	2	18		5	5	1	1	5	3	4	4	4	4		3	2	1	2	1	1	1	1	1	1	1	1	1	1	1	1	1	1	1	4	1	1	1	3	2	1	1	1	2	1	1	2		1	1
1720	2	18		5	5	2	2	3	3	5	5	5	3		2	2	2	2	2	4	1	2	2	2	1	2	2	2	2	2	2	2	2	2	2	2	2	2	2	2	2	2	2	2	2	3		1	1
1721	2	18		5	5	1	1	4	3	4	4	4	4		3	1	1	1	1	1	1	1	1	1	1	1	1	1	1	1	1	1	1	1	1	1	1	1	1	1	1	1	1	1	1	1		1	1
1722	1	18		4	4	1	1	4	4	4	4	4	4		2	4	1	1	1	1	1	1	1	1	1	1	1	1	1	1	1	1	1	5	1	1	1	1	1	1	1	1	1	1	1	2		2	1
1723	1	19		4	3	2	4	2	3	4	3	4	3		4	2	4	4	4	4	1	3	4	3	1	1	2	2	3	2	2	2	2	3	2	1	2	1	3	5	3	2	2	1	1	2		3	1
1724	2	18		2	1		3	3	2	1	1	1	1		1	1	1	1	1	1	1	1	1	1	1	1	1	1	1	1	1	1	1	1	1	1	1	1	2	1	1	1	2	1	1	2		1	1
1725	1	20		4	4	2	2	2	3	3	4	4	4		3	1	1	1	1	2	1	1	3	1	1	1	1	1	3	1	1	1	1	3	3	1	2	1	3	3	1	1	3	1	1	2		2	1
1726	1	19		5	5	1	2	5	5	5	5	5	5		2	3	1	2	2	1	1	1	1	1	1	1	1	1	2	1	2	1	1	1	1	1	1	1	1	1	1	1	1	1	1	1		1	1
1727	1	19		5	4	1	1	4	3	3	3	3	3		1	3	2	2	2	1	1	2	2	2	1	1	1	2	1	1	1	2	1	5	1	1	1	1	1	1	1	1	1	1	1	1		2	1
1728	1	18		5	5	1	1	5	4	5	3	1	2		1	1	1	5	2	1	1	1	3	2	1	1	3	2	4	2	1	2	1	3	1	1	1	1	2	1	1	4	5	1	1	5		1	1
1729	2	18		4	4	1	2	3	3	3	5	4	4		4	5	1	2	1	2	3	1	5	2	1	2	3	1	4	2	3	2	2	5	2	2	2	3	3	4	1	2	3	1	1	2		1	1
1730	1	18		5	5	1	2	4	2	3	3	4	3		5	2	1	2	2	2	2	1	2	1	1	1	1	1	2	2	2	2	1	5	3	1	1	1	2	2	1	1	3	1	2	5		4	1
1731	1	18		5	5	1	1	5	4	5	3	1	2		1	1	1	5	2	1	1	1	3	2	1	1	3	2	4	2	1	2	1	3	1	1	1	1	2	1	1	4	5	1	1	5		1	1
1732	2	17		5	4	1	2	4	3	4	4	4	4		2	2	2		2	3	1	2	2	2	1	2	2	2	2	1	1	1	1	2	2	1	1	4	2	1	2	2	2	2	2	2		1	1
1733	2	18		5	5	1	5	5	5	5	5	5	5		3	3	4	3	3	3	5	3	5	3	1	1	1	3	3	5	1	1	1	1	1	1	1	1	1	2	1	1	1	1	1	1		1	1
1734	2	18		5	5	1	1	5	4	4	4	4	4		1	1	1	1	2	1	1	1	1	1	1	1	1	1	1	1	1	1	1	1	1	1	1	1	1	1	1	1	1	1	1	1		1	1
1735	2	18		5	5	1	1	5	5	5	5	5	5		2	2	1	5	2	1	1	1	3	2	1	2	1	1	4	1	1	1	1	4	2	1	1	1	3	1	1	1	2	1	1	2		1	1
1736	2	17		4	4	1	1	4	4	4	3	4	4		4	3	2	1	1	1	1	1	1	1	1	1	1	1	1	1	1	1	1	1	1	1	1	1	1	1	1	1	1	1	1	1		1	1
1737	2	19		5	5	1	1	3	5	4	3	5	3		1	3	3	1	1	1	1	1	1	1	1	1	1	1	1	1	1	1	1	1	1	1	1	1	1	1	1	1	1	1	1	1		1	1
1738	2	17		3	4	4	2	2	2	3	2	3	3		2	3	3	2	3	3	2	2	3	2	2	2	2	2	4	2	2	2	2	2	2	1	2	2	2	2	2	2	2	1	1	1		1	1
1739	2	18		5	5	1	1	5	4	4	4	5	4		3	1	1	1	2	1	1	1	1	1	1	1	1	1	1	1	1	1	1	1	1	1	1	1	1	1	1	1	1	1	1	1		1	1
1740	2	18		5	5	1	2	4	4	4	3	3	4		4	2	1	3	4	2	1	1	1	1	1	1	2	2	2	1	2	1	1	3	2	2	1	3	2	2	1	2	2	2	1	3		1	1
1741	1	18		4	5	1	1	5	4	5	4	4	5		4	2	2	2	3	2	2	1	2	1	1	1	1	4	3	2	1	1	2	1	1	1	1	4	4	4	1	1	3	1	2	2		2	1
1742	2	18		5	5	1	1	4	2	5	5	5	5		1	3	3	2	3	2	3	1	3	3	2	1	1	1	1	1	1	1	2	1	1	1	1	1	2	2	1	1	1	1	1	1		2	1
1743	1	18		5	5	1	1	4	2	5	5	5	5		1	3	3	2	3	1	3	3	2	1	1	1	1	1	1	1	1	1	1	1	1	1	1	1	2	2	1	1	1	1	1	1		2	1
1744	2	19		5	4	1	1	4	4	4	4	4	4		2	1	1	1	2	1	1	1	1	1	1	1	1	2	1	2	1	1	1	1	1	1	1	1	1	1	1	1	1	1	1	1		1	1
1745	2	19		5	5	1	1	4	3	4	4	4	4		4	1	1	2	1	1	2	1	2	1	1	1	1	1	2	1	2	1	1	1	1	1	2	1	1	1	1	1	1	1	1	2		1	1
1746	2	19		5	5	1	1	5	5	4	4	4	4		3	1	4	2	1	1	1	1	3	1	1	1	2	1	2	2		1	1	1	1	1	1	3	3	1	1	1	1	1	1	1		1	1
1747	2	19		5	5	1	1	4	4	3	3	5	5		1	1	1	1	3	1	1	1	1	1	1	1	1	1	1	1	1	1	1	1	1	1	1	1	1	1	1	1	1	1	1	1		1	1
1748	2	19		5	5	1	1	5	3	3	3	4	3		2	2	2	2	2	2	1	1	1	1	1	1	2	2	1	1	1	1	2	2	2	1	1	1	2	2	1	1	2	1	1	3		1	1
1749	2	18		5	5	1	4	4	1	4	4	5	5		4	2	1	3	4	1	1	1	2	1	1	1	1	1	3	1	2	1	1	5	1	1	1	1	1	1	1	1	1	1	1	1		1	1
1750		19		5	5	1	1	4	3	3	3	4	4		4	4	1	1	1	1	3	1	4	2	1	1	1	1	1	1	4	1	1	2	1	1	1	1	2	2	1	1	1	1	1	1		1	1
1751	2	20		5	5	2	3	3	3	4	3	4	3		4	4	2	2	2	1	4	2	3	2	1	1	2	3	3	3	4	2	2	4	3	4	2	3	4	4	1	1	1	1	1	2		4	1
1752	1	19		4	3	2	4	3	3	3	3	3	4		1	4	2	4	2	2	1	1	1	1	2	2	2	2	3	2	1	1	2	1	5	2	1	2	2	2	2	2	4	3	1	5		1	1
1753	2	19		5	5	5	1	5	5	5	5	5	5		1	1	1	5	5	1	1	1	1	1	1	1	1	1	1	1	1	1	1	1	1	1	1	1	1	1	1	1	1	1	1	1		1	1
1754	2	19		5	5	1	4	4	4	4	5	4	2		2	2	2	2	1	3	3	3	2	3	2	1	1	1	2	2	1	1	1	1	1	1	2	1	2	4	1	1	1	1	1	1		1	1
1755		19		5	4	5	5	5	4	4	5	5	4		3	3	1	2	4	2	1	1	1	1	2	1	1	2	1	2	1	1	1	1	1	1	1	1	2	1	1	1	2	1	2	2		1	1
1756	1	19		5	5	1	2	5	3	4	4	4	3		1	2	1	2	2	1	1	1	1	1	1	1	1	1	1	1	1	1	1	3	2	1	1	1	1	1	1	1	1	1	1	2		1	1
1757	2	19		4	5	1	1	3	3	3	2	3	4		3	3	2	3	2	1	1	1	1	1	2	1	1	1	1	2	2	1	3	1	1	1	1	2	1	2	1	2	2	1	2	3		1	1
1758	1	19		5	4	1	1	4	4	4	4	5	3		3	2	1	4	1	1	3	1	2	1	1	1	1	1	2	1	1	1	1	3	1	2	1	1	2	1	1	1	1	1	1	1		1	1
1759	2	19		5	5	1	2	4	2	4	4	4	4		4	4	1	5	2	4	1	2	1	1	1	5	1	1	1	1	1	1	1	2	2	2	2	2	4	1	1	1	1	1	1	1		1	1
1760	1	20		5	5	1	2	4	2	4	4	4	4		4	4	1	5	2	4	1	2	1	1	1	5	1	1	1	1	1	1	1	2	2	2	2	2	4	1	1	1	1	1	1	1		1	2
1761	2	20		5	5	2	2	4	3	4	4	4	4		4	4	2	2	2	2	2	2	2	2	2	2	2	2	2	2	2	2	2	2	2	2	2	2	2	2	1	2	1	1	1	1		1	1
1762	2	19		5	5	2	2	4	3	4	4	4	4		4	4	2	2	2	2	2	2	3	2	2	2	2	2	2	2	2	2	2	2	2	2	2	2	2	2	1	2	1	1	1	1		1	1
1763	2	18		5	5	2	2	4	3	4	4	4	4		4	4	2	2	2	2	2	2	3	2	2	2	2	2	2	2	2	2	2	2	2	2	2	2	2	2	1	2	1	1	1	1		1	1
1764	2	19		5	5	2	2	4	3	4	4	4	4		4	4	2	2	2	2	2	2	3	2	2	2	2	2	2	2	2	2	2	2	2	2	2	2	2	2	1	2	1	1	1	1		1	1
1765	1	20		3	4	1	2	4	3	4	3	4	3		4	3	2	2	1	2	2	1	2	1	1	2	1	2	3	2	4	1	1	4	2	1	1	1	3	3	2	2	2	1	1	3		1	1
1766	2	19		5	5	1	1	5	3	3	3	4	3		1	1	1	3	3	2	2	1	1	1	1	1	3	2	2	2	3	1	1	1	1	1	1	1	1	1	1	1	1	1	1	1		1	1
1767	1	19		5	5	1	1	2	2	5	2	4	4		3	2	2	2	1	3	1	1	4	1	1	1	1	1	2	3	2	1	1	1	1	1	1	1	3	2	1	1	2	1	1	2		1	1
1768	1	20		5	5	1	2	5	4	4	4	4	4		1	2	2	3	2	1	1	2	1	1	1	1	1	1	1	2	1	1	1	1	1	1	1	1	2	1	1	2	2	1	1	3		1	1
1769	1	19		4	3	2	2	4	3	4	4	3	3		4	1	2	4	4	3	2	2	3	2	2	3	2	1	2	3	2	2	1	4	2	1	1	2	3	3	2	2	2	2	2	3		1	1
1770	2	19		5	5	1	1	4	3	4	4	4	4		2	1	1	2	3	3	1	2	2	1	1	1	1	1	2	1	1	1	1	3	1	1	1	1	2	2	1	2	2	1	1	3		1	1
1771	1	19		5	5	1	1	4	3	4	4	4	4		2	1	1	2	3	3	1	2	2	1	1	1	1	1	2	1	1	1	1	3	1	1	1	1	2	2	1	2	2	1	1	3		1	1
1772	2	18		5	5	1	1	5	5	5	5	5	3		1	1	1	1	1	1	1	1	1	1	1	2	1	1	1	1	1	1	1	1	1	1	1	2	1	1	1	1	1	1	1	1		1	1
1773	2	20		5	5	1	1	5	4	4	4	3	5		3	1	1	1	1	1	2	2	5	2	1	1	1	1	2	1	3	1	1	3	3	1	1	1	3	1	1	1	1	1	1	3		1	1
1774	2	19		4	5	2	3	4	4	4	4	4	5		3	4	2	1	3	1	2	1	1	1	1	1	1	2	1	2	2	1	1	1	1	1	1	1	1	1	1	1	1	1	2	1		2	1
1775	2	19		4	5	3	3	2	4	4	4	4	4		3	4	2	2	3	1	2	1	1	1	2	2	1	1	2	1	1	1	1	2	1	1	1	1	1	1	1	1	2	2	1	1		1	1
1776	2	19		5	5	1	1	5	5	5	5	5	4		1	1	1	1	1	1	1	1	1	1	1	1	1	1	1	1	1	1	1	1	1	1	1	1	3	1	1	1	1	1	1	1		1	1
1777	1	20		5	5	1	1	5	4	4	4	5	4		3	2	1	1	2	3	1	1	1	1	1	1	1	1	1	3	1	1	1	1	1	1	1	1	3	1	1	1	1	1	1	1		1	1
1778	2	19		5	5	1	1	3	1	5	5	5	5		2	4	1	1	1	1	1	1	1	2	1	1	1	1	1	1	1	1	1	1	1	1	1	1	1	1	1	1	1	1	1	1		1	1
1779	2	19		5	5	1	1	5	3	3	3	4	3		3	2	1	1	3	2	1	2	3	2	1	1	2	2	2	1	1	2	1	2	1	1	1	2	2	2	1	1	2	1	1	1		1	1
1780	1	19		4	3	2	3	4	3	3	3	3	3		2	2	2	2	2	2	2	2	2	2	2	1	2	1	2	3	2	2	2	3	3	1	1	3	1	1	1	2	2	1	1	3		1	1
1781	2	18		4	4	1	4	3	2	3	3	2	3		2	2	2	1	3	4	1	1	2	2	1	1	3	2	1	1	1	2	1	3	3	1	1	1	4	2	1	1	4	1	2	4		1	1
1782	2	20		5	4	2	1	4	4	4	3	4	3		2	3	2	2	2	2	3	2	2	2	2	2	2	2	2	2	2	2	2	3	2	2	2	2	2	2	2	2	2	2	2	2		1	1
1783	2	19		5	5	1	1	5	3	5	4	4	4		1	2	2	3	2	1	4	1	3	2	2	2	2	2	1	1	1	1	1	2	2	2	1	2	1	1	1	1	1	1	1	1		1	1
1784	2	19		5	3	1	2	2	3	4	3	4	4		4	1	1	3	1	2	2	1	2	2	1	1	1	2	2	1	2	1	1	5	1	2	2	2	2	4		3	1	1	1	1		2	1
1785	2	19		5	5	1	1	5	5	5	5	3	4		4	4	4	2	3	3	5	2	4	4	1	1	2	1	3	1	4	3	1	3	3	3	3	1	5	5	1	2	3	2	2	4		3	1
1786	2	19		5	5	1	2	5	3	4	4	2	3		2	3	2	3	2	4	2	1	2	2	1	1	1	1	3	2	1	3	1	3	3	2	3	3	3	2	1	1	2	1	3	2		2	1
1787	2	20		5	5	1	1	5	5	5	5	5	5		2	1	1	4	4	1	3	1	1	1	1	1	1	1	3	1	1	1	1	5	3	1	3	1	1	1	1	1	3	1	1	3		1	1
1788		20		5	5	1	2	4	4	4	4	4	4		1	3	1	2	2	1	2	1	2	1	1	1	1	1	1	1	1	1	1	1	1	1	1	1	1	2	1	1	1	1	1	1		2	1
1789		19		5	5	1	2	5	4	4	4	5	5		2	2	1	3	4	3	2	1	3	1	1	1	2	2	4	2	1	1	1	4	1	1	2	1	3	3	1	1	2	1	1	2		1	1
1790	2	20		5	5	1	2	4	4	4	4	4	4		2	1	2	2	4	4	5	1	3	1	1	2	2	1	3	2	2	1	1	5	1	1	2	1	3	2	1	1	1	1	1	1		1	1
1791	2	20		4	5	1	1	4	3	4	4	4	4		4	2	2	4	4	4	4	1	5	2	1	1	2	2	4	2	2	1	1	4	1	2	2	4	4	4	1	2	2	1	1	1		2	1
1792	2	20		5	5	5	5	5	5	5	5	5	5		5	1	1	1	1	1	1	1	1	1	1	1	1	1	1	1	1	1	1	1	1	1	1	1	1	1	1	1	1	1	1	1		1	2
1793	2	19		5	5	2	3	4	3	4	4	4	3		2	1	1	2	2	2	1	2	1	1	1	1	1	1	1	2	1	1	2	1	2	2	1	1	1	1	1	1	1	1	1	2		1	1
1794	1	19		5	5	2	4	4	3	4	4	3	4		2	4	2	2	2	2	2	2	2	2	2	2	2	4	2	2	2	2	2	1	1	1	1	1	1	1	1	1	1	1	1	1		2	2
1795	1	19		5	5	1	1	5	2	4	4	5	3		2	3	1	1	2	1	1	2	3	1	1	1	2	2	3	2	1	1	1	5	1	1	1	1	3	1	1	1	2	1	1	3		1	1
1796	1	19		5	5	1	1	5	5	4	5	5	5		1	1	1	3	2	1	1	1	1	1	1	1	1	1	1	1	1	1	1	1	1	1	1	1	1	1	1	1	1	1	1	1		2	1
1797	1	19		4	4	2	3	4	4	4	4	4	4		4	2	2	4	2	3	3	2	2	4	2	2	1	2	3	2	4	2	1	1	2	2	2	2	4	2	1	1	2	1	1	1		2	1
1798	1	19		4	4	4	5	4	5	4	5	4	5		3	2	4	5	2	1	1	1	2	1	2	2	1	2	1	2	2	2	1	2	1	2	1	2	1	2	1	1	1	1	1	1		1	1
1799	1	18		5	5	1	1	4	4	4	3	4	4		3	3	1	1	2	2	1	1	1	2	1	1	1	2	3	1	1	2	2	2	2	1	1	1	2	2	1	1	2	1	1	2		1	1
1800	1	18		5	5	1	1	5	1	5	5	5	5		5	5	1	1	5	1	1	1	5	1	1	1	1	1	1	1	1	1	1	1	1	1	1	1	1	1	1	1	1	1	1	1		1	1
1801	1	20		5	5	1	1	3	5	5	5	5	5		4	3	2	2	2	3	5	2	4	4	2	3	2	2	5	5	2	3	3	3	3	1	5	5	4	3	1	2	4	1	2	5		4	1
1802	1	19		5	5	1	1	3	4	4	4	4	4		4	3	1	3	2	2	1	1	3	2	2	2	2	2	2	2	2	2	2	4	2	1	2	3	4	3	1	2	2	3	2	3		2	1
1803	1	20		4	3	4	5	4	3	2	1	2	3		4	3	4	3	3	4	3	2	3	1	2	3	3	2	1	2	3	4	5	4	3	2	2	3	2	1	3	2	2	1	2	2		3	2
1804	1	19		5	5	1	1	5	2	4	4	4	4		3	1	1	3	3	3	3	1	2	2	1	2	2	2	2	2	2	1	1	5	3	1	2	2	3	2	1	1	3	1	1	3		2	1
1805	1	19		5	5	1	5	5	3	2	3	2	3		4	1	1	3	2	3	5	2	3	1	1	2	1	1	2	1	3	1	2	5	1	1	1	1	4	2	2	4	4	1	1	5		4	1
1806	1	18		5	5	1	1	5	5	4	4	5	5		2	1	1	3	3	3	1	2	3	2	1	2	2	1	3	2	2	1	1	4	3	1	1	1	3	1	1	1	2	1	1	3		1	1
1807	1	19		4	4	1	1	4	4	4	4	4	4		3	2	2	3	3	2	2	2	2	2	1	2	1	3	3	3	3	2	2	4	3	3	3	3	3	2	1	2	2	1	2	3		1	1
1808	2	19		5	4	1	3	3	3	3	3	3	3		2	4	2	4	3	2	1	1	2	1	1	1	2	1	4	2	2	1	1	3	1	1	1	1	3	1	1	1	1	1	1	1		1	1
1809	2	19		5	5	1	1	4	4	4	4	4	4		2	1	1	3	2	2	1	1	2	1	1	2	2	1	2	1	1	1	1	3	2	1	1	1	3	2	1	1	2	1	1	2		1	1
1810	2	19		4	3	1	2	3	3	3	3	4	3		2	1	1	2	2	2	1	1	3	1	1	1	1	1	4	3	2	1	1	4	1	1	2	2	2	2	1	1	1	1	1	1		1	1
1811	2	19		5	5	1	1	5	4	5	5	5	5		3	2	2	2	2	1	1	1	1	1	1	2	2	1	1	1	1	1	1	4	1	1	1	1	1	1	1	1	1	1	1	1		1	1
1812	2	19		5	5	1	1	5	4	4	4	5	5		1	1	1	2	2	2	1	1	1	1	1	1	2	1	1	1	1	1	1	2	1	1	1	1	1	1	1	1	1	1	1	1		1	1
1813	1	19		5	5	1	3	4	3	3	3	3	3		4	4	3	4	2	3	1	1	4	1	1	1	1	1	1	1	1	1	1	1	1	1	1	1	1	1	1	1	1	1	1	1		1	1
1814	1	19		5	5	1	1	4	3	4	4	5	5		1	2	1	2	3	2	1	1	1	1	1	1	1	2	1	2	1	1	2	4	1	1	1	2	2	2	1	1	2	1	1	2		1	1
1815	1	19		4	4	1	2	3	3	4	3	4	4		4	3	2	2	2	2	4	2	2	2	1	2	2	2	1	2	2	2	1	4	2	2	2	2	4	4	1	2	3	1	1	3		2	1
1816	1	19		5	5	1	1	4	5	5	5	4	5		4	1	3	2	1	2	1	1	3	2	1	1	1	1	3	1	1	1	1	3	2	1	1	4	2	2	1	1	3	1	1	3		1	1
1817	2	19		5	5	1	1	5	4	5	5	5	5		4	1	1	5	5	4	1	1	3	1	1	1	1	1	1	1	1	1	1	2	1	1	1	1	2	2	1	1	1	1	1	1		1	1
1818	2	19		5	5	1	1	5	5	5	5	5	4		1	1	1	1	1	2	1	1	1	1	1	1	2	1	1	2	1	1	1	5	1	1	1	1	2	1	1	1	1	1	1	2		1	1
1819	2	20		5	5	1	1	4	3	4	4	4	5		2	1	1	3	2	1	1	1	1	1	1	1	1	1	3	1	1	1	1	2	1	1	1	1	1	1	1	1	1	1	1	1		1	1
1820	1	19		5	5	1	1	5	3	4	3	3	4		4	2	2	1	2	2	1	2	2	1	1	1	1	1	1	1	1	1	1	1	2	2	2	2	2	1	1	1	2	1	1	2		1	1
1821	1	19		5	5	1	2	5	4	5	5	5	5		3	2	2	3	2	2	3	3	3	3	1	3	1	3	3	3	4	2	1	1	1	1	1	1	3	3	2	2	1	1	1	1		2	1
1822	1	20		5	5	1	1	5	3	4	4	5	5		3	2	1	3	1	1	1	1	1	1	1	1	1	1	5	2	1	1	1	2	1	1	2	1	1	1	1	1	3	1	1	5		2	1
1823	1	20		5	4	2	2	4	3	3	3	4	4		3	4	2	2	2	2	1	2	1	1	1	1	1	1	1	1	1	1	1	1	1	1	1	2	4	1	1	1	1	1	1	2		1	1
1824	1	19		5	5	1	1	4	3	4	4	4	5		3	2	1	3	2	2	1	1	3	1	1	1	1	1	1	1	1	1	1	4	1	1	1	1	3	1	1	1	2	1	1	3		1	1
1825	2	19		4	5	2	2	5	1	3	3	3	3		2	2	1	1	1	1	1	1	3	1	1	1	1	2	2	1	3	2	2	3	1	1	1	1	1	3	1	2	2	2	2	2		1	1
1826	2	19		5	5	1	1	5	4	3	4	4	3		3	2	2	4	3	2	3	2	3	3	1	1	2	1	3	1	3	2	1	1	3	1	3	1	3	1	1	1	1	1	1	4		1	1
1827	2	18		5	4	1	2	4	3	3	3	4	3		3	2	1	2	3	3	1	1	3	2	1	2	2	2	3	2	1	1	2	3	3	1	1	2	3	2	1	2	2	1	1	2		1	1
1828	1	19		5	4	1	3	4	3	2	2	3	3		4	3	2	3	4	3	1	2	1	1	1	1	1	1	1	2	1	1	1	5	1	1	1	1	2	1	1	2	3	1	1	2		1	1
1829	1	19		5	5	1	1	5	4	5	5	5	3		1	1	1	1	1	1	1	1	1	1	1	1	1	1	1	1	1	1	1	1	1	1	1	1	1	1	1	1	1	1	1	1		1	1
1830	1	19		5	4	1	1	3	2	3	2	3	4		2	3	1	1	1	1	1	1	2	1	1	1	1	1	2	2	2	2	2	1	1	1	1	1	1	1	1	1	3	1	1	1		3	1
1831	1	20		4	5	1	2	4	3	4	3	3	3		2	2	1	3	2	2	1	1	2	1	1	1	2	1	1	1	1	1	1	2	1	1	1	1	1	1	1	1	1	1	1	1		1	1
1832	2	19		4	4	1	1	4	3	4	4	4	3		2	2	2	2	3	3	1	1	2	2	1	2	1	2	2	2	2	1	1	4	1	1	1	1	2	2	1	1	1	1	1	2		1	1
1833	2	19		5	5	1	1	4	3	3	3	3	3		4	3	3	2	2	2	1	1	2	1	1	1	2	2	2	2	1	3	2	2	2	2	2	2	3	3	1	3	2	2	2	3		1	1
1834	2	19		5	5	1	1	4	3	4	4	5	4		4	3	1	3	2	3	1	1	3	1	2	1	2	3	5	3	4	1	1	2	2	1	1	1	4	3	1	2	2	1	1	2		1	1
1835	2	19		5	5	1	1	5	4	5	5	5	5		3	1	1	1	1	1	1	1	1	1	1	1	1	1	1	1	1	1	1	1	1	1	1	1	1	1	1	1	1	1	1	1		1	1
1836	1	18		4	5	1	1	4	3	4	5	4	4		1	1	1	2	2	1	1	1	1	1	1	2	1	1	2	2	1	1	1	1	1	1	1	2	1	2	1	1	3	1	1	2		1	1
1837	1	19		5	4	1	1	4	3	3	1	4	2		2	2	2	2	3	3	1	1	3	3	1	3	1	3	3	2	3	2	2	5	1	1	3	3	4	1	1	1	3	2	2	3		2	1
1838	1	18		4	4	1	4	4	4	3	3	4	5		3	2	1	2	1	1	1	1	1	1	1	1	1	1	1	1	1	1	1	1	1	1	1	2	1	1	1	1	1	1	1	1		1	1
1839	2	18		5	5	1	1	5	3	3	2	3	4		4	2	2	3	2	2	1	1	2	1	1	1	1	1	1	1	1	1	1	1	1	1	1	1	2	1	1	1	2	1	1	2		1	1
1840	2	18		5	4	1	1	5	4	4	3	4	4		3	2	2	2	3	2	2	2	3	2	1	1	2	2	3	3	3	2	1	4	1	1	1	3	3	2	1	1	1	1	1	2		1	1
1841	2	18		5	5	1	1	4	5	3	4	5	5		1	1	1	3	2	1	1	1	1	1	1	1	1	1	2	3	2	1	1	1	5	2	1	2	1	1	2	1	1	3	1	1		1	1
1842	2	20		4	5	4	2	4	3	3	3	3	3		3	4	2	3	5	3	1	1	4	1	1	1	1	3	4	2	1	1	2	1	1	1	1	1	2	2	1	1	1	1	1	2		1	1
1843	2	18		5	1	2	1	1	2	2	2	3	3		2	2	1	2	2	3	1	1	2	1	1	1	1	1	4	3	2	1	1	4	1	1	1	2	2	1	1	1	1	1	2	1		1	1
1844	2	18		4	4	1	4	3	2	4	2	2	2		4	1	2	1	1	1	1	1	1	1	1	1	1	1	1	1	1	1	1	4	1	1	1	1	3	2	1	1	1	1	1	1		1	1
1845	2	18		4	5	1	1	4	3	4	4	4	4		2	1	1	2	3	2	2	1	2	1	1	1	2	2	2	1	1	1	1	3	1	1	1	2	1	1	1	1	1	1	1	1		1	1
1846	2	18		4	4	1	2	4	3	4	3	4	3		3	2	2	2	2	2	1	2	2	1	2	2	2	2	1	1	1	1	1	3	2	1	1	3	3	2	1	2	1	1	1	3		1	1
1847	2	18		5	2	1	4	2	4	3	3	3	3		1	1	1	3	2	1	1	1	1	1	1	1	3	1	1	1	1	1	1	1	1	1	1	1	3	1	1	1	1	1	1	3		2	1
1848	2	18		5	5	1	1	5	3	4	4	5	5		2	4	1	1	1	2	1	1	1	1	1	1	1	1	1	1	1	1	1	1	1	1	1	1	2	1	1	1	1	1	1	1		3	1
1849	2	19		4	5	1	2	4	3	4	4	4	3		4	2	2	2	2	1	1	2	1	1	1	2	1	2	3	3	2	2	1	4	1	2	2	2	2	2	1	2	2	1	1	1		1	1
1850	2	17		5	5	2	3	2	2	4	4	4	3		3	2	1	2	3	2	1	1	3	1	1	2	2	1	2	3	2	2	1	3	2	1	1	3	2	2	1	2	2	1	1	2		1	1
1851	2	19		4	4	2	2	2	1	4	3	3	3		3	1	4	3	3	2	1	1	1	1	1	1	1	1	2	2	1	1	1	3	1	1	1	1	3	1	1	1	2	1	1	3		1	1
1852	2	18		5	5	1	1	2	4	3	3	4	4		1	1	1	1	1	2	1	1	3	1	1	1	1	1	4	2	1	1	1	4	3	1	2	1	3	2	1	1	1	1	1	2		2	1
1853	1	18		3	3	1	4	1	3	3	1	3	4		5	1	1	1	3	5	1	1	5	1	1	1	3	1	3	1	3	1	1	1	1	1	3	1	3	2	1	1	3	1	1	3		1	1
1854	1	19		5	5	1	1	5	1	3	3	3	5		1	1	1	1	1	1	1	1	1	1	1	1	1	1	5	1	1	1	1	1	1	1	1	1	5	1	1	1	1	1	1	1		1	1
1855	1	19		5	5	1	1	5	5	3	3	3	5		5	3	1	3	3	1	1	1	5	3	1	1	1	1	5	2	1	1	1	5	1	1	1	1	5	4	1	2	3	1	1	1		1	1
1856	1	18		5	5	1	1	5	4	4	4	4	4		3	5	1	3	3	2	1	1	1	1	1	1	1	1	1	1	1	1	1	5	1	1	1	3	3	1	1	1	1	1	1	1		2	1
1857	1	18		5	5	1	1	3	3	4	3	4	3		1	1	5	5	5	1	1	1	3	1	1	1	1	1	1	4	1	1	3	1	1	1	1	1	1	1	1	1	5	1	1	5		1	1
1858	1	19		5	5	1	1	5	1	4	2	3	3		3	4	2	3	2	2	1	2	2	2	1	2	1	2	2	2	1	1	1	4	1	1	1	2	4	2	1	2	3	1	1	2		2	1
1859	1	18		5	5	1	2	5	3	4	4	4	3		4	3	1	2	2	1	1	1	1	1	1	1	1	2	1	1	1	1	1	1	1	1	1	1	1	1	1	1	1	1	1	2		1	1
1860	1	19		5	5	1	1	3	3	3	3	3	3		1	1	1	1	1	1	1	1	1	1	1	1	1	1	1	1	1	1	1	1	1	1	1	4	1	1	1	1	1	1	1	1		1	1
1861	1	19		5	5	1	1	5	4	4	4	4	4		3	4	2	2	2	2	2	2	2	2	2	2	2	2	2	2	2	2	2	4	2	2	2	3	2	2	2	2	2	2	2	2		1	1
1862	2	18		5	5	1	1	5	4	4	4	4	4		1	1	1	1	1	1	1	1	1	2	1	1	1	1	1	2	3	1	1	1	2	1	1	1	1	1	1	1	1	1	1	1		1	1
1863	2	19		5	5	1	2	4	1	2	4	3	3		1	3	3	4	2	2	1	1	1	1	1	1	1	1	4	3	1	1	5	1	1	1	1	2	1	1	1	1	1	1	1	5		4	4
1864	2	20		5	5	1	2	5	5	4	5	5	4		1	1	1	2	2	1	1	2	1	1	1	1	1	1	1	1	1	1	1	1	1	1	1	1	1	1	1	1	1	1	1	1		1	1
1865	1	19		5	5	4	2	5	4	4	4	4	4		1	1	1	1	1	1	1	1	1	1	1	1	1	1	1	1	1	1	1	4	1	1	1	1	2	1	1	1	1	1	1	1		1	1
1866	1	19		3	4	3	4	5	3	4	3	4	4		4	3	1	2	2	2	1	3	3	3	2	1	2	3	3	2	3	3	1	2	3	2	2	2	3	2	1	2	1	3	2	2		1	1
1867	2	20		5	4	1	4	5	3	3	3	3	3		1	3	3	3	4	3	1	1	3	3	1	1	3	1	3	3	3	3	2	2	1	1	1	2	3	3	1	1	3	1	1	3		1	1
1868	1	20		5	5	1	1	5	5	5	5	5	5		1	1	1	2	1	1	1	1	1	1	1	1	1	1	2	1	1	1	1	3	1	1	1	1	1	1	1	1	1	1	1	1		1	1
1869	1	20		5	5	1	2	5	5	4	4	4	3		4	4	3	1	1	1	1	1	3	2	1	1	1	1	1	2	1	2	1	1	2	1	1	4	4	2	1	1	1	1	1	1		1	1
1870	2	18		5	5	1	1	5	3	4	4	4	4		2	4	1	1	1	1	2	1	2	2	1	1	1	2	2	2	2	2	1	1	1	2	2	2	2	1	1	1	1	1	1	2		1	1
1871	2	19		5	5	1	1	5	4	5	5	5	4		4	5	1	1	3	2	1	1	3	1	1	1	1	1	3	1	1	1	2	1	3	1	1	1	2	2	1	1	1	1	1	1		1	1
1872	2	20		5	4	1	1	4	2	3	3	4	3		2	4	2	2	2	2	1	1	1	2	1	1	1	3	3	3	2	1	1	2	2	1	2	3	2	2	2	1	4	1	1	4		1	1
1873	1	18		5	5	1	1	4	4	4	4	4	3		4	3	1	5	1	3	1	1	3	3	1	1	1	4	2	1	2	2	1	5	2	2	3	3	3	3	1	1	1	2	2	2		2	1
1874	2	19		5	5	1	1	5	5	5	5	5	5		2	2	2	2	3	3	1	2	1	1	1	1	3	2	2	2	1	3	1	2	2	1	1	1	2	1	1	2	3	2	1	3		1	1
1875	2	19		4	4	1	3	3	3	3	3	4	4		3	2	2	2	2	2	2	2	3	2	1	1	2	2	4	2	1	2	1	3	2	2	2	3	3	3	1	2	3	2	1	4		2	1
1876	2	19		4	4	2	2	4	4	4	4	4	4		3	2	2	2	2	2	4	2	3	3	2	2	2	1	4	3	2	1	3	2	2	1	2	3	2	3	2	1	2	1	1	1		1	1
1877	2	19		5	5	1	2	4	2	4	3	5	3		1	2	1	2	2	2	1	1	1	1	1	2	4	2	3	2	2	1	1	2	1	1	1	4	4	2	1	1	1	1	1	3		1	1
1878	1	18		5	5	1	5	1	1	3	5	4	4		5	3	2	5	2	4	1	1	1	3	1	1	1	1	4	1	3	1	1	1	1	1	1	2	2	1	1	1	2	1	1	2		2	1
1879	2	19		5	5	1	1	5	3	4	3	4	4		3	2	2	2	1	1	1	1	1	1	1	1	3	1	2	1	2	1	1	1	1	1	2	1	1	2	1	1	2	1	1	2		1	1
1880	2	19		5	5	1	2	4	3	3	4	4	4		4	1	1	1	3	2	2	1	2	1	1	1	2	1	3	2	1	1	1	3	1	1	1	1	3	1	1	1	1	1	1	1		1	1
1881	2	19		4	4	2	3	3	3	3	3	4	3		2	2	2	2	3	3	2	1	3	1	1	1	3	2	2	1	1	2	1	2	2	1	1	1	3	2	1	1	2	1	1	2		1	1
1882	2	19		5	4	1	4	3	2	3	3	3	3		2	2	2	3	2	4	1	1	2	2	1	3	3	3	4	2	2	2	2	4	2	2	2	3	4	2	1	3	2	2	2	2		1	1
1883	2	19		4	5	5	1	1	5	4	4	4	4		4	2	2	1	2	2	2	1	2	2	1	1	2	2	1	4	1	2	1	1	3	1	1	1	1	3	2	1	1	2	1	1		1	1
1884	1	20		5	5	1	2	5	5	4	4	4	4		1	4	2	4	3	2	1	2	1	1	1	2	1	3	1	1	1	1	1	4	1	1	2	4	4	1	1	1	3	2	2	3		1	1
1885	2	19		5	5	1	1	5	5	5	5	5	5		1	1	1	5	1	4	1	1	1	1	1	1	3	1	1	5	1	1	1	5	5	1	1	1	1	3	2	2	2	2	2	2		1	1
1886	2	19		5	5	1	1	5	5	5	5	5	5		2	1	3	2	1	1	1	1	1	1	1	1	1	1	1	1	1	1	1	3	1	1	1	1	1	1	1	1	1	1	1	1		1	1
1887	2	19		5	5	1	3	5	3	3	3	3	3		1	2	1	3	2	2	1	3	3	2	1	3	2	3	4	4	3	1	1	4	3	2	3	2	4	3	1	1	1	1	1	1		1	1
1888	1	20		5	5	5	5	5	5	4	4	4	4		2	2	2	2	2	2	2	2	2	2	2	3	3	2	2	1	2	2	1	2	2	2	1	2	2	2	2	2	2	2	2	2		1	1
1889	2	18		5	5	1	1	4	3	4	4	4	4		2	2	1	1	1	1	1	1	3	1	1	1	1	1	1	1	1	1	1	3	1	1	1	1	3	1	1	1	1	1	1	2		1	1
1890	2	19		5	5	1	1	5	5	5	5	5	5		1	1	1	1	1	1	1	1	1	1	1	1	1	1	1	1	1	1	1	1	1	1	1	1	1	1	1	1	1	1	1	1		1	1
1891	2	18		4	3	2	2	3	3	4	3	4	4		5	3	2	1	2	1	3	2	3	2	1	1	1	1	3	1	3	2	2	1	4	1	1	1	2	2	1	1	2	1	1	2		2	1
1892	1	19		4	5	1	5	4	4	5	5	5	5		4	2	1	1	3	2	1	1	3	1	1	5	1	1	5	1	2	1	1	4	1	1	1	2	2	1	1	1	1	1	1	1		2	1
1893	1	18		5	4	1	2	4	3	4	3	4	5		3	1	1	1	2	1	1	3	2	2	1	1	2	1	2	1	1	1	2	1	1	1	2	1	2	2	1	1	2	1	1	2		2	1
1894	1	20		2	2	2	2	2	2	4	2	2	2		2	2	4	2	2	2	1	2	1	2	2	4	2	2	2	1	2	2	2	3	3	2	1	2	2	1	1	2	1	1	1	1		1	1
1895	1	18		4	5	1	2	4	2	2	3	4	4		2	4	4	3	2	2	1	1	3	2	1	1	2	2	2	1	2	1	1	4	1	1	2	2	2	3	1	1	1	2	1	2		2	1
1896	1	19		5	5	1	1	5	5	5	2	5	5		1	2	1	2	2	1	1	1	1	1	1	1	1	1	1	1	1	1	1	1	1	1	1	1	1	1	1	1	1	1	1	1		1	1
1897	2	19		4	4	2	2	4	4	4	4	4	4		4	2	3	5	4	3	1	1	3	1	1	1	1	1	4	2	3	1	1	5	2	2	2	2	2	1	1	1	2	1	1	3		1	1
1898	2	19		5	5	1	2	4	4	4	3	3	4		1	3	2	2	2	2	1	1	3	1	1	1	1	2	2	2	1	1	1	3	2	1	1	3	4	2	1	1	1	1	1	1		1	1
1899	2	19		5	1	1	4	4	4	3	4	4	2		1	1	3	1	1	1	1	1	1	1	1	2	1	3	1	1	1	1	1	2	1	1	1	1	2	1	1	1	1	1	1	1		1	1
1900	2	19		5	5	1	1	2	2	4	4	4	4		4	1	2	1	2	1	1	1	3	1	1	1	1	1	2	1	1	1	1	1	1	1	1	1	1	1	1	1	1	1	1	1		1	1
1901	2	21		4	3	3	3	3	3	2	2	1	3		2	2	1	1	3	2	1	2	1	1	3	1	2	2	2	3	2	1	2	1	3	1	1	1	2	1	1	2	1	1	1	1		1	1
1902	2	21		5	5	1	1	5	3	3	3	4	3		4	3	2	3	4	2	2	2	3	2	2	2	2	2	3	2	2	2	2	3	2	2	2	2	4	2	2	3	3	2	2	3		1	1
1903	2	20		5	5	1	2	4	3	4	3	4	4		3	2	2	1	2	1	1	1	3	2	1	1	2	1	3	2	1	1	1	4	1	2	2	2	3	2	1	1	2	2	1	3		2	1
1904	1	18		5	4	2	3	4	4	4	4	3	3		5	3	2	2	3	2	2	1	2	2	1	1	2	1	2	3	3	2	1	4	2	2	2	2	4	2	1	2	2	1	1	3		1	1
1905	1	19		4	3	1	3	4	4	3	3	3	3		2	2	2	2	2	3	3	3	3	2	2	3	2	2	2	2	2	2	2	2	2	2	2	2	2	2	1	2	2	2	1	1		1	1
1906	2	20		5	5	1	1	5	3	4	4	4	3		3	2	1	2	1	2	1	1	3	1	1	1	1	1	2	1	1	1	1	3	1	1	1	1	3	2	1	2	3	1	1	2		1	1
1907	2	19		4	4	1	1	5	4	4	3	4	4		2	2	1	4	4	3	1	1	1	1	1	1	1	1	1	1	1	1	1	1	1	1	1	1	1	1	1	1	1	1	1	2		1	1
1908	1	19		5	5	1	1	5	5	5	4	5	5		5	2	3	2	2	1	1	1	4		1	1	1	1	1	5	1	3	2	1	1	1	1	1	1	2	1	1	2	2	1	1		1	1
1909	1	20		5	5	1	1	5	2	5	3	2	5		4	1	1	1	3	4	1	1	2	1	1	1	1	1	2	2	1	1	1	1	1	1	1	1	4	1	1	1	3	1	1	3		1	1
1910	2	19		5	4	4	1	1	4	3	3	2	4		4	3	2	2	2	3	2	1	1	1	1	1	1	1	1	1	1	2	1	1	1	1	1	1	1	1	3	2	1	1	1	1		1	1
1911	2	19		5	5	1	1	5	5	5	5	4	4		1	1	1	1	3	1	3	1	4	1	1	1	1	1	4	1	1	1	1	4	2	1	2	1	2	2	1	1	1	1	1	1		1	1
1912	2	19		5	5	1	1	5	1	4	4	4	4		2	2	2	2	3	2	1	1	2	1	1	1	1	1	1	1	1	1	1	1	1	1	1	1	1	1	1	1	1	1	1	1		1	1
1913	2	20		4	4	1	1	4	3	3	3	4	3		4	2	2	2	2	2	2	2	4	3	1	1	1	1	2	2	3	2	2	2	2	2	2	2	3	2	1	2	2	2	2	2		1	1
1914	2	19		5	5	1	2	4	3	3	3	3	3		3	2	2	4	4	2	1	2	4	3	2	3	4	1	2	2	1	1	1	2	4	1	3	3	3	2	1	1	1	1	1	2		1	1
1915	2	18		5	5	1	1	5	2	4	4	4	4		2	2	1	2	2	1	1	1	1	1	1	1	1	1	1	2	1	2	1	1	1	1	1	2	2	1	1	1	2	1	1	1		1	1
1916	2	19		5	5	1	1	4	3	4	5	5	3		2	1	1	2	3	1	1	1	1	1	1	1	1	1	2	1	1	1	1	4	1	1	1	1	1	1	1	1	3	1	1	3		1	1
1917	2	19		5	5	1	1	5	2	5	4	4	5		5	2	2	2	2	2	2	1	1	1	1	1	1	2	2	1	2	1	1	1	1	2	1	1	1	2	1	1	1	1	1	1		1	1
[truncated: 63 more columns]
